# Supplementary material for: rac-5′′-(4-Fluoro­benzyl­idene)-1′-(4-fluoro­phen­yl)-1′′-methyl-1′,2′,3′,5′,6′,7′,8′,8a′-octa­hydro­dispiro­[acenaphthyl­ene-1,3′-indolizine-2′,3′′-piperidine]-2,4′′(1H)-dione
Source: Acta Crystallogr Sect E Struct Rep Online. 2012 Dec 22;69(Pt 1):o140–1. doi: 10.1107/S1600536812051094 (PMC3588349; doi:10.1107/S1600536812051094)
Supplement: Supplementary file 1 [file e-69-0o140-sup1.cif]

##############################################################################
#                                                                            #
# This CIF contains the data in a paper accepted for publication in          #
# Acta Crystallographica Section E. It conforms to the requirements of       #
# Notes for Authors for Acta Crystallographica Section E, and has been       #
# peer reviewed under the auspices of the IUCr Commission on Journals.       #
#                                                                            #
# Full details of the Crystallographic Information File format               #
# are given in the paper "The Crystallographic Information File (CIF):       #
# a New Standard Archive File for Crystallography" by S. R. Hall, F. H.      #
# Allen and I. D. Brown [Acta Cryst. (1991), A47, 655-685].                  #
#                                                                            #
# The current version of the core CIF dictionary is obtainable from          #
# ftp://ftp.iucr.org/pub/cif_core.dic.                                       #
#                                                                            #
# Software is freely available for graphical display of the structure(s)     #
# in this CIF. For information consult the CIF software page                 #
# http://www.iucr.org/resources/cif/software.                                #
#                                                                            #
# This file may be used for bona fide research purposes within the           #
# scientific community so long as proper attribution is given to the journal # 
# article from which it was obtained.                                        #
#                                                                            #
##############################################################################
data_global
_audit_creation_method     'WinGX routine CIF_UPDATE'
_audit_conform_dict_name     cif_core.dic
_audit_conform_dict_version     2.3
_journal_date_recd_electronic     2012-11-25
_journal_date_accepted     2012-12-17
_journal_name_full     'Acta Crystallographica, Section E'
_journal_year     2013
_journal_volume     69
_journal_issue      1
_journal_page_first     o140
_journal_page_last     o141
_journal_paper_category     QO
_journal_paper_doi     10.1107/S1600536812051094
_journal_coeditor_code     LD2088
_publ_contact_author_name     'Dr P. L. Nilantha Lakshman'
_publ_contact_author_address
;
Department of Food science and Technology
University of Ruhuna
Mapalana
Kamburupitiya (81100)
Sri Lanka
;
_publ_contact_author_email     'plakshmannilantha@ymail.com'
_publ_contact_author_fax     '+94-41-2292384'
_publ_contact_author_phone     '+94-41-2292200'
_publ_section_title
;\
<i>rac</i>-5''-(4-Fluorobenzylidene)-1'-(4-fluorophenyl)-1''-methyl-\
1',2',3',5',6',7',8',8a'-octahydrodispiro[acenaphthylene-1,3'-indolizine-\
2',3''-piperidine]-2,4''(1<i>H</i>)-dione
;
loop_
    _publ_author_name
    _publ_author_footnote
    _publ_author_address
    'Suresh, J.' .
;
Department of Physics
The Madura College,
Madurai 625 011
India
;
    'Nagalakshmi, R. A.' .
;
Department of Physics
The Madura College,
Madurai 625 011
India
;
    'Sivakumar, S.' .
;
Department of Organic Chemistry
School of Chemistry
Madurai Kamaraj University
Madurai 625 021
India
;
    'Kumar, R. Ranjith' .
;
Department of Organic Chemistry
School of Chemistry
Madurai Kamaraj University
Madurai 625 021
India
;
    'Lakshman, P. L. Nilantha' .
;
Department of Food Science and Technology
University of Ruhuna
Mapalana
Kamburupitiya 81100
Sri Lanka
;
data_I
_audit_creation_method     SHELXL-97
_chemical_name_systematic
;
<i>rac</i>-5''-(4-Fluorobenzylidene)-1'-(4-fluorophenyl)-1''-methyl-
1',2',3',5',6',7',8',8a'-octahydrodispiro[acenaphthylene-1,3'-indolizine-
2',3''-piperidine]-2,4''(1<i>H</i>)-dione
;
_chemical_name_common     ?
_chemical_formula_moiety     'C37 H32 F2 N2 O2'
_chemical_formula_sum     'C37 H32 F2 N2 O2'
_chemical_formula_iupac     'C37 H32 F2 N2 O2'
_chemical_formula_weight     574.65
_chemical_melting_point     ?
_symmetry_cell_setting     monoclinic
_symmetry_space_group_name_H-M     'P 21/n'
_symmetry_space_group_name_Hall     '-P 2yn'
loop_
    _symmetry_equiv_pos_as_xyz
    'x, y, z'
    '-x+1/2, y+1/2, -z+1/2'
    '-x, -y, -z'
    'x-1/2, -y-1/2, z-1/2'
_cell_length_a     10.2716(4)
_cell_length_b     20.0353(7)
_cell_length_c     14.3790(6)
_cell_angle_alpha     90.00
_cell_angle_beta     97.0470(10)
_cell_angle_gamma     90.00
_cell_volume     2936.8(2)
_cell_formula_units_Z     4
_cell_measurement_reflns_used     2000
_cell_measurement_theta_min     2
_cell_measurement_theta_max     31
_cell_measurement_temperature     293(2)
_exptl_crystal_description     block
_exptl_crystal_colour     yellow
_exptl_crystal_size_max     0.21
_exptl_crystal_size_mid     0.19
_exptl_crystal_size_min     0.18
_exptl_crystal_density_diffrn     1.300
_exptl_crystal_density_meas     ?
_exptl_crystal_density_method     'not measured'
_exptl_crystal_F_000     1208
_exptl_absorpt_coefficient_mu     0.089
_exptl_absorpt_correction_type     multi-scan
_exptl_absorpt_process_details     '(SADABS; Sheldrick, 1996)'
_exptl_absorpt_correction_T_min     0.967
_exptl_absorpt_correction_T_max     0.974
_exptl_special_details     ?
_diffrn_ambient_temperature     293(2)
_diffrn_radiation_type     MoK\a
_diffrn_radiation_wavelength     0.71073
_diffrn_radiation_source     'fine-focus sealed tube'
_diffrn_radiation_monochromator     graphite
_diffrn_measurement_device_type     'Bruker Kappa APEXII'
_diffrn_measurement_method     '\w and \f'
_diffrn_detector_area_resol_mean     0
_diffrn_reflns_number     33177
_diffrn_reflns_av_R_equivalents     0.0333
_diffrn_reflns_av_sigmaI/netI     0.0319
_diffrn_reflns_theta_min     2.03
_diffrn_reflns_theta_max     28.62
_diffrn_reflns_theta_full     28.62
_diffrn_measured_fraction_theta_max     0.998
_diffrn_measured_fraction_theta_full     0.998
_diffrn_reflns_limit_h_min     -13
_diffrn_reflns_limit_h_max     13
_diffrn_reflns_limit_k_min     -27
_diffrn_reflns_limit_k_max     27
_diffrn_reflns_limit_l_min     -19
_diffrn_reflns_limit_l_max     19
_diffrn_standards_number     0
_diffrn_standards_interval_count     0
_diffrn_standards_interval_time     0
_diffrn_standards_decay_%     0
_refine_special_details
;
Refinement of <i>F</i>^2^ against ALL reflections.  The weighted <i>R</i>
-factor <i>wR</i> and goodness of fit <i>S</i> are based on <i>F</i>^2^,
conventional <i>R</i>-factors <i>R</i> are based on <i>F</i>, with <i>F</i>
set to zero for negative <i>F</i>^2^. The threshold expression of
(<i>F</i>^2^ > 2\s(<i>F<i>^2^) is used only for calculating <i>R</i>-factors(gt)
etc. and is not relevant to the choice of reflections for refinement. <i>R</i>
-factors based on <i>F</i>^2^ are statistically about twice as large as those
based on <i>F</i>, and <i>R</i>- factors based on ALL data will be even
larger.
;
_reflns_number_total     7519
_reflns_number_gt     4823
_reflns_threshold_expression     I>2sigma(I)
_refine_ls_structure_factor_coef     Fsqd
_refine_ls_matrix_type     full
_refine_ls_R_factor_all     0.0827
_refine_ls_R_factor_gt     0.0460
_refine_ls_wR_factor_gt     0.1058
_refine_ls_wR_factor_ref     0.1261
_refine_ls_goodness_of_fit_ref     1.011
_refine_ls_restrained_S_all     1.011
_refine_ls_number_reflns     7519
_refine_ls_number_parameters     388
_refine_ls_number_restraints     0
_refine_ls_hydrogen_treatment     constr
_refine_ls_weighting_scheme     calc
_refine_ls_weighting_details
         'calc w=1/[\s^2^(Fo^2^)+(0.0467P)^2^+0.8383P] where P=(Fo^2^+2Fc^2^)/3'
_atom_sites_solution_hydrogens     geom
_atom_sites_solution_primary     direct
_atom_sites_solution_secondary     difmap
_refine_ls_shift/su_max     0.000
_refine_ls_shift/su_mean     0.000
_refine_diff_density_max     0.221
_refine_diff_density_min     -0.207
_refine_ls_extinction_method     none
_refine_ls_extinction_coef     ?
loop_
    _atom_type_symbol
    _atom_type_description
    _atom_type_scat_dispersion_real
    _atom_type_scat_dispersion_imag
    _atom_type_scat_source
    'C' 'C' 0.0033 0.0016
                         'International Tables Vol C Tables 4.2.6.8 and 6.1.1.4'
    'H' 'H' 0.0000 0.0000
                         'International Tables Vol C Tables 4.2.6.8 and 6.1.1.4'
    'N' 'N' 0.0061 0.0033
                         'International Tables Vol C Tables 4.2.6.8 and 6.1.1.4'
    'O' 'O' 0.0106 0.0060
                         'International Tables Vol C Tables 4.2.6.8 and 6.1.1.4'
    'F' 'F' 0.0171 0.0103
                         'International Tables Vol C Tables 4.2.6.8 and 6.1.1.4'
_computing_data_collection     'APEX2 (Bruker, 2004)'
_computing_cell_refinement     'SAINT (Bruker, 2004)'
_computing_data_reduction     'SAINT (Bruker, 2004)'
_computing_structure_solution     'SHELXS97 (Sheldrick, 2008)'
_computing_structure_refinement     'SHELXL97 (Sheldrick, 2008)'
_computing_molecular_graphics     'PLATON (Spek, 2009)'
_computing_publication_material     'SHELXL97 (Sheldrick, 2008)'
loop_
    _atom_site_type_symbol
    _atom_site_label
    _atom_site_fract_x
    _atom_site_fract_y
    _atom_site_fract_z
    _atom_site_U_iso_or_equiv
    _atom_site_adp_type
    _atom_site_calc_flag
    _atom_site_refinement_flags
    _atom_site_occupancy
    _atom_site_symmetry_multiplicity
    _atom_site_disorder_assembly
    _atom_site_disorder_group
    O O1 0.61115(10) 0.19654(5) 0.39944(8) 0.0470(3) Uani d . 1 1 . .
    N N1 0.39601(12) 0.29516(7) 0.21792(9) 0.0406(3) Uani d . 1 1 . .
    N N2 0.30062(12) 0.28413(6) 0.49902(9) 0.0409(3) Uani d . 1 1 . .
    C C3 0.45465(13) 0.28569(7) 0.38350(10) 0.0333(3) Uani d . 1 1 . .
    C C2 0.39870(15) 0.32425(7) 0.46112(11) 0.0378(3) Uani d . 1 1 . .
    H H2A 0.4686 0.3352 0.5104 0.045 Uiso calc R 1 1 . .
    H H2B 0.3596 0.3656 0.4362 0.045 Uiso calc R 1 1 . .
    O O2 0.18118(12) 0.35533(6) 0.31669(9) 0.0557(3) Uani d . 1 1 . .
    C C5 0.44596(14) 0.18822(7) 0.49900(11) 0.0375(3) Uani d . 1 1 . .
    C C4 0.51377(14) 0.22096(7) 0.42563(10) 0.0355(3) Uani d . 1 1 . .
    F F1 0.30715(12) -0.05223(6) 0.77515(9) 0.0769(4) Uani d . 1 1 . .
    C C13 0.34404(13) 0.26706(7) 0.29939(10) 0.0358(3) Uani d . 1 1 . .
    C C7 0.55514(14) 0.32673(7) 0.33483(11) 0.0363(3) Uani d . 1 1 . .
    H H7 0.6170 0.2946 0.3136 0.044 Uiso calc R 1 1 . .
    C C14 0.20618(15) 0.29644(8) 0.31472(11) 0.0410(4) Uani d . 1 1 . .
    C C71 0.63601(15) 0.37673(7) 0.39573(11) 0.0390(3) Uani d . 1 1 . .
    C C20 0.17940(15) 0.18241(8) 0.29535(11) 0.0434(4) Uani d . 1 1 . .
    C C51 0.45644(15) 0.12233(8) 0.50714(12) 0.0433(4) Uani d . 1 1 . .
    H H51 0.5001 0.1009 0.4627 0.052 Uiso calc R 1 1 . .
    C C52 0.40751(15) 0.07919(7) 0.57780(12) 0.0414(4) Uani d . 1 1 . .
    C C21 0.31177(14) 0.19344(8) 0.28438(11) 0.0391(3) Uani d . 1 1 . .
    C C8 0.47433(15) 0.35371(8) 0.24735(11) 0.0420(4) Uani d . 1 1 . .
    H H8 0.4176 0.3901 0.2638 0.050 Uiso calc R 1 1 . .
    C C6 0.36509(17) 0.23063(8) 0.55591(12) 0.0479(4) Uani d . 1 1 . .
    H H6A 0.2995 0.2032 0.5805 0.057 Uiso calc R 1 1 . .
    H H6B 0.4210 0.2496 0.6085 0.057 Uiso calc R 1 1 . .
    C C56 0.39704(17) 0.05049(9) 0.73925(13) 0.0514(4) Uani d . 1 1 . .
    H H56 0.4141 0.0606 0.8027 0.062 Uiso calc R 1 1 . .
    C C57 0.43161(16) 0.09393(8) 0.67207(12) 0.0478(4) Uani d . 1 1 . .
    H H57 0.4721 0.1341 0.6907 0.057 Uiso calc R 1 1 . .
    C C15 0.11258(15) 0.24044(9) 0.31307(11) 0.0449(4) Uani d . 1 1 . .
    C C22 0.38379(17) 0.14106(9) 0.25929(13) 0.0509(4) Uani d . 1 1 . .
    H H22 0.4703 0.1472 0.2482 0.061 Uiso calc R 1 1 . .
    C C72 0.60036(19) 0.44278(9) 0.40225(14) 0.0574(5) Uani d . 1 1 . .
    H H72 0.5223 0.4576 0.3690 0.069 Uiso calc R 1 1 . .
    C C1 0.21719(19) 0.32362(9) 0.55275(15) 0.0599(5) Uani d . 1 1 . .
    H H1A 0.1537 0.2951 0.5764 0.090 Uiso calc R 1 1 . .
    H H1B 0.1727 0.3572 0.5131 0.090 Uiso calc R 1 1 . .
    H H1C 0.2701 0.3447 0.6042 0.090 Uiso calc R 1 1 . .
    C C54 0.30853(19) -0.02399(9) 0.61792(15) 0.0588(5) Uani d . 1 1 . .
    H H54 0.2654 -0.0636 0.6002 0.071 Uiso calc R 1 1 . .
    C C76 0.75231(16) 0.35654(9) 0.44646(12) 0.0490(4) Uani d . 1 1 . .
    H H76 0.7783 0.3122 0.4436 0.059 Uiso calc R 1 1 . .
    C C16 -0.01960(17) 0.23783(11) 0.32096(13) 0.0597(5) Uani d . 1 1 . .
    H H16 -0.0663 0.2761 0.3323 0.072 Uiso calc R 1 1 . .
    C C53 0.34488(18) 0.01952(8) 0.55166(13) 0.0538(4) Uani d . 1 1 . .
    H H53 0.3272 0.0088 0.4885 0.065 Uiso calc R 1 1 . .
    C C55 0.33711(16) -0.00765(8) 0.70981(14) 0.0497(4) Uani d . 1 1 . .
    F F2 0.86998(16) 0.50943(7) 0.55739(10) 0.1067(5) Uani d . 1 1 . .
    C C12 0.30442(17) 0.30500(10) 0.13328(12) 0.0555(5) Uani d . 1 1 . .
    H H12A 0.2417 0.3395 0.1438 0.067 Uiso calc R 1 1 . .
    H H12B 0.2565 0.2640 0.1173 0.067 Uiso calc R 1 1 . .
    C C19 0.11871(18) 0.11956(10) 0.28474(13) 0.0575(5) Uani d . 1 1 . .
    C C9 0.55224(19) 0.37571(11) 0.16992(13) 0.0612(5) Uani d . 1 1 . .
    H H9A 0.6165 0.3418 0.1601 0.073 Uiso calc R 1 1 . .
    H H9B 0.5988 0.4167 0.1882 0.073 Uiso calc R 1 1 . .
    C C75 0.83110(19) 0.40116(12) 0.50153(14) 0.0656(5) Uani d . 1 1 . .
    H H75 0.9091 0.3871 0.5356 0.079 Uiso calc R 1 1 . .
    C C23 0.3254(2) 0.07716(9) 0.25032(15) 0.0655(5) Uani d . 1 1 . .
    H H23 0.3760 0.0412 0.2352 0.079 Uiso calc R 1 1 . .
    C C17 -0.08141(19) 0.17526(13) 0.31121(15) 0.0726(7) Uani d . 1 1 . .
    H H17 -0.1706 0.1726 0.3166 0.087 Uiso calc R 1 1 . .
    C C73 0.6783(2) 0.48739(10) 0.45719(16) 0.0703(6) Uani d . 1 1 . .
    H H73 0.6530 0.5317 0.4614 0.084 Uiso calc R 1 1 . .
    C C18 -0.0162(2) 0.11856(13) 0.29418(15) 0.0728(6) Uani d . 1 1 . .
    H H18 -0.0613 0.0783 0.2886 0.087 Uiso calc R 1 1 . .
    C C74 0.7921(2) 0.46553(11) 0.50471(14) 0.0673(6) Uani d . 1 1 . .
    C C11 0.3801(2) 0.32515(12) 0.05371(13) 0.0710(6) Uani d . 1 1 . .
    H H11A 0.3192 0.3339 -0.0020 0.085 Uiso calc R 1 1 . .
    H H11B 0.4370 0.2888 0.0399 0.085 Uiso calc R 1 1 . .
    C C10 0.4618(2) 0.38711(13) 0.07917(14) 0.0785(7) Uani d . 1 1 . .
    H H10A 0.4044 0.4247 0.0867 0.094 Uiso calc R 1 1 . .
    H H10B 0.5137 0.3976 0.0291 0.094 Uiso calc R 1 1 . .
    C C24 0.1984(2) 0.06633(10) 0.26295(15) 0.0704(6) Uani d . 1 1 . .
    H H24 0.1640 0.0234 0.2571 0.085 Uiso calc R 1 1 . .
loop_
    _atom_site_aniso_label
    _atom_site_aniso_U_11
    _atom_site_aniso_U_22
    _atom_site_aniso_U_33
    _atom_site_aniso_U_12
    _atom_site_aniso_U_13
    _atom_site_aniso_U_23
    O1 0.0377(6) 0.0464(6) 0.0572(7) 0.0083(5) 0.0073(5) 0.0054(5)
    N1 0.0363(6) 0.0506(8) 0.0334(7) -0.0070(6) -0.0015(5) 0.0022(6)
    N2 0.0427(7) 0.0342(7) 0.0471(8) 0.0041(5) 0.0112(6) -0.0001(6)
    C3 0.0329(7) 0.0312(7) 0.0348(8) 0.0000(6) 0.0001(6) 0.0000(6)
    C2 0.0423(8) 0.0318(7) 0.0385(8) 0.0003(6) 0.0015(7) -0.0012(6)
    O2 0.0534(7) 0.0513(7) 0.0606(8) 0.0169(6) -0.0003(6) 0.0027(6)
    C5 0.0378(7) 0.0356(8) 0.0382(8) 0.0005(6) 0.0006(6) 0.0017(6)
    C4 0.0334(7) 0.0343(8) 0.0368(8) -0.0007(6) -0.0030(6) -0.0036(6)
    F1 0.0915(8) 0.0641(7) 0.0801(8) -0.0139(6) 0.0300(7) 0.0206(6)
    C13 0.0309(7) 0.0386(8) 0.0369(8) 0.0005(6) 0.0002(6) 0.0003(6)
    C7 0.0338(7) 0.0359(8) 0.0382(8) -0.0021(6) 0.0009(6) 0.0002(6)
    C14 0.0370(8) 0.0490(9) 0.0355(8) 0.0059(7) -0.0008(6) 0.0013(7)
    C71 0.0398(8) 0.0383(8) 0.0388(8) -0.0073(6) 0.0040(7) 0.0013(6)
    C20 0.0413(8) 0.0525(10) 0.0352(8) -0.0091(7) -0.0003(7) -0.0011(7)
    C51 0.0459(8) 0.0370(8) 0.0471(9) 0.0026(7) 0.0060(7) 0.0010(7)
    C52 0.0417(8) 0.0314(8) 0.0511(10) 0.0020(6) 0.0054(7) 0.0009(7)
    C21 0.0374(7) 0.0420(8) 0.0362(8) -0.0025(6) -0.0020(6) -0.0035(6)
    C8 0.0411(8) 0.0435(9) 0.0397(9) -0.0050(7) -0.0011(7) 0.0045(7)
    C6 0.0583(10) 0.0403(9) 0.0472(10) 0.0054(7) 0.0150(8) 0.0049(7)
    C56 0.0553(10) 0.0495(10) 0.0482(10) -0.0011(8) 0.0018(8) 0.0038(8)
    C57 0.0501(9) 0.0380(8) 0.0528(10) -0.0064(7) -0.0043(8) 0.0026(7)
    C15 0.0342(8) 0.0641(11) 0.0356(8) -0.0031(7) 0.0016(6) 0.0011(7)
    C22 0.0479(9) 0.0498(10) 0.0531(10) 0.0015(8) -0.0012(8) -0.0127(8)
    C72 0.0640(11) 0.0411(10) 0.0646(12) -0.0049(8) -0.0023(9) 0.0009(8)
    C1 0.0653(11) 0.0504(11) 0.0696(13) 0.0120(9) 0.0300(10) 0.0006(9)
    C54 0.0687(12) 0.0400(9) 0.0706(13) -0.0163(8) 0.0208(10) -0.0075(9)
    C76 0.0442(9) 0.0558(10) 0.0453(10) -0.0037(7) -0.0009(7) -0.0030(8)
    C16 0.0393(9) 0.0945(15) 0.0459(10) -0.0019(9) 0.0078(8) 0.0022(10)
    C53 0.0679(11) 0.0416(9) 0.0529(11) -0.0070(8) 0.0113(9) -0.0083(8)
    C55 0.0465(9) 0.0421(9) 0.0631(12) 0.0001(7) 0.0164(8) 0.0098(8)
    F2 0.1306(12) 0.1010(11) 0.0827(10) -0.0629(9) -0.0102(9) -0.0266(8)
    C12 0.0488(9) 0.0757(13) 0.0387(9) -0.0100(9) -0.0075(8) 0.0055(9)
    C19 0.0574(11) 0.0648(12) 0.0486(10) -0.0234(9) -0.0004(9) -0.0006(9)
    C9 0.0575(11) 0.0785(13) 0.0465(10) -0.0232(10) 0.0018(8) 0.0115(9)
    C75 0.0523(11) 0.0899(16) 0.0509(11) -0.0152(10) -0.0089(9) -0.0055(10)
    C23 0.0784(14) 0.0469(11) 0.0673(13) 0.0027(10) -0.0068(11) -0.0180(9)
    C17 0.0425(10) 0.119(2) 0.0568(13) -0.0283(12) 0.0080(9) 0.0046(12)
    C73 0.0943(16) 0.0439(11) 0.0718(14) -0.0180(10) 0.0065(12) -0.0088(10)
    C18 0.0616(12) 0.0925(17) 0.0635(13) -0.0370(12) 0.0041(10) -0.0013(12)
    C74 0.0825(14) 0.0662(13) 0.0521(12) -0.0346(11) 0.0039(11) -0.0132(10)
    C11 0.0660(12) 0.1065(18) 0.0376(10) -0.0204(12) -0.0053(9) 0.0102(10)
    C10 0.0806(14) 0.1072(18) 0.0451(11) -0.0291(13) -0.0032(10) 0.0243(11)
    C24 0.0858(15) 0.0498(11) 0.0715(14) -0.0212(11) -0.0065(12) -0.0115(10)
_geom_special_details
;
 All e.s.d.'s (except the e.s.d. in the dihedral angle between two l.s.
 planes) are estimated using the full covariance matrix.  The cell
 e.s.d.'s are taken into account individually in the estimation of
 e.s.d.'s in distances, angles and torsion angles; correlations between
 e.s.d.'s in cell parameters are only used when they are defined by
 crystal symmetry. An approximate (isotropic) treatment of cell e.s.d.'s
 is used for estimating e.s.d.'s involving l.s. planes.
;
loop_
    _geom_bond_atom_site_label_1
    _geom_bond_atom_site_label_2
    _geom_bond_site_symmetry_2
    _geom_bond_distance
    _geom_bond_publ_flag
    O1 C4 . 1.2142(17) ?
    N1 C8 . 1.456(2) ?
    N1 C12 . 1.457(2) ?
    N1 C13 . 1.4588(19) ?
    N2 C2 . 1.4467(19) ?
    N2 C1 . 1.456(2) ?
    N2 C6 . 1.457(2) ?
    C3 C4 . 1.5255(19) ?
    C3 C2 . 1.526(2) ?
    C3 C7 . 1.552(2) ?
    C3 C13 . 1.5987(19) ?
    C2 H2A . 0.9700 ?
    C2 H2B . 0.9700 ?
    O2 C14 . 1.2084(19) ?
    C5 C51 . 1.329(2) ?
    C5 C4 . 1.486(2) ?
    C5 C6 . 1.499(2) ?
    F1 C55 . 1.3587(19) ?
    C13 C21 . 1.521(2) ?
    C13 C14 . 1.574(2) ?
    C7 C71 . 1.511(2) ?
    C7 C8 . 1.519(2) ?
    C7 H7 . 0.9800 ?
    C14 C15 . 1.476(2) ?
    C71 C72 . 1.379(2) ?
    C71 C76 . 1.382(2) ?
    C20 C15 . 1.390(2) ?
    C20 C19 . 1.405(2) ?
    C20 C21 . 1.405(2) ?
    C51 C52 . 1.469(2) ?
    C51 H51 . 0.9300 ?
    C52 C57 . 1.380(2) ?
    C52 C53 . 1.387(2) ?
    C21 C22 . 1.358(2) ?
    C8 C9 . 1.514(2) ?
    C8 H8 . 0.9800 ?
    C6 H6A . 0.9700 ?
    C6 H6B . 0.9700 ?
    C56 C55 . 1.361(2) ?
    C56 C57 . 1.379(2) ?
    C56 H56 . 0.9300 ?
    C57 H57 . 0.9300 ?
    C15 C16 . 1.377(2) ?
    C22 C23 . 1.413(3) ?
    C22 H22 . 0.9300 ?
    C72 C73 . 1.382(3) ?
    C72 H72 . 0.9300 ?
    C1 H1A . 0.9600 ?
    C1 H1B . 0.9600 ?
    C1 H1C . 0.9600 ?
    C54 C55 . 1.358(3) ?
    C54 C53 . 1.376(3) ?
    C54 H54 . 0.9300 ?
    C76 C75 . 1.387(2) ?
    C76 H76 . 0.9300 ?
    C16 C17 . 1.404(3) ?
    C16 H16 . 0.9300 ?
    C53 H53 . 0.9300 ?
    F2 C74 . 1.356(2) ?
    C12 C11 . 1.515(3) ?
    C12 H12A . 0.9700 ?
    C12 H12B . 0.9700 ?
    C19 C24 . 1.403(3) ?
    C19 C18 . 1.409(3) ?
    C9 C10 . 1.523(3) ?
    C9 H9A . 0.9700 ?
    C9 H9B . 0.9700 ?
    C75 C74 . 1.353(3) ?
    C75 H75 . 0.9300 ?
    C23 C24 . 1.356(3) ?
    C23 H23 . 0.9300 ?
    C17 C18 . 1.356(3) ?
    C17 H17 . 0.9300 ?
    C73 C74 . 1.352(3) ?
    C73 H73 . 0.9300 ?
    C18 H18 . 0.9300 ?
    C11 C10 . 1.518(3) ?
    C11 H11A . 0.9700 ?
    C11 H11B . 0.9700 ?
    C10 H10A . 0.9700 ?
    C10 H10B . 0.9700 ?
    C24 H24 . 0.9300 ?
loop_
    _geom_angle_atom_site_label_1
    _geom_angle_atom_site_label_2
    _geom_angle_atom_site_label_3
    _geom_angle_site_symmetry_1
    _geom_angle_site_symmetry_3
    _geom_angle
    _geom_angle_publ_flag
    C8 N1 C12 . . 114.26(13) ?
    C8 N1 C13 . . 108.73(12) ?
    C12 N1 C13 . . 117.42(12) ?
    C2 N2 C1 . . 112.35(13) ?
    C2 N2 C6 . . 109.31(12) ?
    C1 N2 C6 . . 111.00(14) ?
    C4 C3 C2 . . 107.90(12) ?
    C4 C3 C7 . . 112.03(11) ?
    C2 C3 C7 . . 113.10(12) ?
    C4 C3 C13 . . 108.25(11) ?
    C2 C3 C13 . . 112.02(11) ?
    C7 C3 C13 . . 103.47(11) ?
    N2 C2 C3 . . 109.64(12) ?
    N2 C2 H2A . . 109.7 ?
    C3 C2 H2A . . 109.7 ?
    N2 C2 H2B . . 109.7 ?
    C3 C2 H2B . . 109.7 ?
    H2A C2 H2B . . 108.2 ?
    C51 C5 C4 . . 117.46(14) ?
    C51 C5 C6 . . 124.01(15) ?
    C4 C5 C6 . . 118.47(13) ?
    O1 C4 C5 . . 121.20(13) ?
    O1 C4 C3 . . 121.49(14) ?
    C5 C4 C3 . . 117.30(12) ?
    N1 C13 C21 . . 110.80(12) ?
    N1 C13 C14 . . 113.10(12) ?
    C21 C13 C14 . . 101.45(12) ?
    N1 C13 C3 . . 102.78(11) ?
    C21 C13 C3 . . 117.13(12) ?
    C14 C13 C3 . . 112.01(12) ?
    C71 C7 C8 . . 116.73(12) ?
    C71 C7 C3 . . 116.03(12) ?
    C8 C7 C3 . . 103.64(11) ?
    C71 C7 H7 . . 106.6 ?
    C8 C7 H7 . . 106.6 ?
    C3 C7 H7 . . 106.6 ?
    O2 C14 C15 . . 127.07(15) ?
    O2 C14 C13 . . 124.46(14) ?
    C15 C14 C13 . . 107.99(13) ?
    C72 C71 C76 . . 117.69(15) ?
    C72 C71 C7 . . 122.95(14) ?
    C76 C71 C7 . . 119.35(14) ?
    C15 C20 C19 . . 123.18(16) ?
    C15 C20 C21 . . 113.29(14) ?
    C19 C20 C21 . . 123.46(16) ?
    C5 C51 C52 . . 127.93(15) ?
    C5 C51 H51 . . 116.0 ?
    C52 C51 H51 . . 116.0 ?
    C57 C52 C53 . . 118.16(16) ?
    C57 C52 C51 . . 121.22(14) ?
    C53 C52 C51 . . 120.41(16) ?
    C22 C21 C20 . . 118.31(15) ?
    C22 C21 C13 . . 132.12(14) ?
    C20 C21 C13 . . 109.48(13) ?
    N1 C8 C9 . . 110.11(14) ?
    N1 C8 C7 . . 100.39(12) ?
    C9 C8 C7 . . 115.35(13) ?
    N1 C8 H8 . . 110.2 ?
    C9 C8 H8 . . 110.2 ?
    C7 C8 H8 . . 110.2 ?
    N2 C6 C5 . . 110.76(13) ?
    N2 C6 H6A . . 109.5 ?
    C5 C6 H6A . . 109.5 ?
    N2 C6 H6B . . 109.5 ?
    C5 C6 H6B . . 109.5 ?
    H6A C6 H6B . . 108.1 ?
    C55 C56 C57 . . 117.91(17) ?
    C55 C56 H56 . . 121.0 ?
    C57 C56 H56 . . 121.0 ?
    C56 C57 C52 . . 121.51(16) ?
    C56 C57 H57 . . 119.2 ?
    C52 C57 H57 . . 119.2 ?
    C16 C15 C20 . . 119.84(17) ?
    C16 C15 C14 . . 132.40(17) ?
    C20 C15 C14 . . 107.67(13) ?
    C21 C22 C23 . . 119.06(17) ?
    C21 C22 H22 . . 120.5 ?
    C23 C22 H22 . . 120.5 ?
    C71 C72 C73 . . 121.29(18) ?
    C71 C72 H72 . . 119.4 ?
    C73 C72 H72 . . 119.4 ?
    N2 C1 H1A . . 109.5 ?
    N2 C1 H1B . . 109.5 ?
    H1A C1 H1B . . 109.5 ?
    N2 C1 H1C . . 109.5 ?
    H1A C1 H1C . . 109.5 ?
    H1B C1 H1C . . 109.5 ?
    C55 C54 C53 . . 118.44(16) ?
    C55 C54 H54 . . 120.8 ?
    C53 C54 H54 . . 120.8 ?
    C71 C76 C75 . . 121.25(18) ?
    C71 C76 H76 . . 119.4 ?
    C75 C76 H76 . . 119.4 ?
    C15 C16 C17 . . 117.6(2) ?
    C15 C16 H16 . . 121.2 ?
    C17 C16 H16 . . 121.2 ?
    C54 C53 C52 . . 120.95(18) ?
    C54 C53 H53 . . 119.5 ?
    C52 C53 H53 . . 119.5 ?
    C54 C55 F1 . . 118.30(16) ?
    C54 C55 C56 . . 123.00(17) ?
    F1 C55 C56 . . 118.68(17) ?
    N1 C12 C11 . . 109.17(14) ?
    N1 C12 H12A . . 109.8 ?
    C11 C12 H12A . . 109.8 ?
    N1 C12 H12B . . 109.8 ?
    C11 C12 H12B . . 109.8 ?
    H12A C12 H12B . . 108.3 ?
    C24 C19 C20 . . 116.23(17) ?
    C24 C19 C18 . . 128.21(19) ?
    C20 C19 C18 . . 115.51(19) ?
    C8 C9 C10 . . 110.59(15) ?
    C8 C9 H9A . . 109.5 ?
    C10 C9 H9A . . 109.5 ?
    C8 C9 H9B . . 109.5 ?
    C10 C9 H9B . . 109.5 ?
    H9A C9 H9B . . 108.1 ?
    C74 C75 C76 . . 118.64(19) ?
    C74 C75 H75 . . 120.7 ?
    C76 C75 H75 . . 120.7 ?
    C24 C23 C22 . . 122.47(19) ?
    C24 C23 H23 . . 118.8 ?
    C22 C23 H23 . . 118.8 ?
    C18 C17 C16 . . 122.57(18) ?
    C18 C17 H17 . . 118.7 ?
    C16 C17 H17 . . 118.7 ?
    C74 C73 C72 . . 118.93(19) ?
    C74 C73 H73 . . 120.5 ?
    C72 C73 H73 . . 120.5 ?
    C17 C18 C19 . . 121.27(19) ?
    C17 C18 H18 . . 119.4 ?
    C19 C18 H18 . . 119.4 ?
    C73 C74 C75 . . 122.20(18) ?
    C73 C74 F2 . . 119.1(2) ?
    C75 C74 F2 . . 118.7(2) ?
    C12 C11 C10 . . 110.83(18) ?
    C12 C11 H11A . . 109.5 ?
    C10 C11 H11A . . 109.5 ?
    C12 C11 H11B . . 109.5 ?
    C10 C11 H11B . . 109.5 ?
    H11A C11 H11B . . 108.1 ?
    C11 C10 C9 . . 110.19(17) ?
    C11 C10 H10A . . 109.6 ?
    C9 C10 H10A . . 109.6 ?
    C11 C10 H10B . . 109.6 ?
    C9 C10 H10B . . 109.6 ?
    H10A C10 H10B . . 108.1 ?
    C23 C24 C19 . . 120.37(18) ?
    C23 C24 H24 . . 119.8 ?
    C19 C24 H24 . . 119.8 ?
loop_
    _geom_torsion_atom_site_label_1
    _geom_torsion_atom_site_label_2
    _geom_torsion_atom_site_label_3
    _geom_torsion_atom_site_label_4
    _geom_torsion_site_symmetry_1
    _geom_torsion_site_symmetry_2
    _geom_torsion_site_symmetry_3
    _geom_torsion_site_symmetry_4
    _geom_torsion
    _geom_torsion_publ_flag
    C1 N2 C2 C3 . . . . -163.25(14) ?
    C6 N2 C2 C3 . . . . 73.06(15) ?
    C4 C3 C2 N2 . . . . -58.85(14) ?
    C7 C3 C2 N2 . . . . 176.66(11) ?
    C13 C3 C2 N2 . . . . 60.20(15) ?
    C51 C5 C4 O1 . . . . -27.6(2) ?
    C6 C5 C4 O1 . . . . 155.33(15) ?
    C51 C5 C4 C3 . . . . 151.39(14) ?
    C6 C5 C4 C3 . . . . -25.72(19) ?
    C2 C3 C4 O1 . . . . -145.48(14) ?
    C7 C3 C4 O1 . . . . -20.35(19) ?
    C13 C3 C4 O1 . . . . 93.10(15) ?
    C2 C3 C4 C5 . . . . 35.57(16) ?
    C7 C3 C4 C5 . . . . 160.70(12) ?
    C13 C3 C4 C5 . . . . -85.85(15) ?
    C8 N1 C13 C21 . . . . -156.45(12) ?
    C12 N1 C13 C21 . . . . 71.89(17) ?
    C8 N1 C13 C14 . . . . 90.42(14) ?
    C12 N1 C13 C14 . . . . -41.24(19) ?
    C8 N1 C13 C3 . . . . -30.55(14) ?
    C12 N1 C13 C3 . . . . -162.21(14) ?
    C4 C3 C13 N1 . . . . -116.32(13) ?
    C2 C3 C13 N1 . . . . 124.84(12) ?
    C7 C3 C13 N1 . . . . 2.70(14) ?
    C4 C3 C13 C21 . . . . 5.37(17) ?
    C2 C3 C13 C21 . . . . -113.47(14) ?
    C7 C3 C13 C21 . . . . 124.39(13) ?
    C4 C3 C13 C14 . . . . 121.97(13) ?
    C2 C3 C13 C14 . . . . 3.13(17) ?
    C7 C3 C13 C14 . . . . -119.01(13) ?
    C4 C3 C7 C71 . . . . -90.36(15) ?
    C2 C3 C7 C71 . . . . 31.85(17) ?
    C13 C3 C7 C71 . . . . 153.26(12) ?
    C4 C3 C7 C8 . . . . 140.32(12) ?
    C2 C3 C7 C8 . . . . -97.48(14) ?
    C13 C3 C7 C8 . . . . 23.94(14) ?
    N1 C13 C14 O2 . . . . -50.7(2) ?
    C21 C13 C14 O2 . . . . -169.40(15) ?
    C3 C13 C14 O2 . . . . 64.89(19) ?
    N1 C13 C14 C15 . . . . 121.82(14) ?
    C21 C13 C14 C15 . . . . 3.12(15) ?
    C3 C13 C14 C15 . . . . -122.59(13) ?
    C8 C7 C71 C72 . . . . 29.5(2) ?
    C3 C7 C71 C72 . . . . -93.20(19) ?
    C8 C7 C71 C76 . . . . -149.41(15) ?
    C3 C7 C71 C76 . . . . 87.91(17) ?
    C4 C5 C51 C52 . . . . 175.06(15) ?
    C6 C5 C51 C52 . . . . -8.0(3) ?
    C5 C51 C52 C57 . . . . -49.1(2) ?
    C5 C51 C52 C53 . . . . 136.24(18) ?
    C15 C20 C21 C22 . . . . -174.76(15) ?
    C19 C20 C21 C22 . . . . 2.2(2) ?
    C15 C20 C21 C13 . . . . 2.26(19) ?
    C19 C20 C21 C13 . . . . 179.18(15) ?
    N1 C13 C21 C22 . . . . 52.9(2) ?
    C14 C13 C21 C22 . . . . 173.26(17) ?
    C3 C13 C21 C22 . . . . -64.5(2) ?
    N1 C13 C21 C20 . . . . -123.54(13) ?
    C14 C13 C21 C20 . . . . -3.20(16) ?
    C3 C13 C21 C20 . . . . 119.04(14) ?
    C12 N1 C8 C9 . . . . -58.33(18) ?
    C13 N1 C8 C9 . . . . 168.34(13) ?
    C12 N1 C8 C7 . . . . 179.61(13) ?
    C13 N1 C8 C7 . . . . 46.28(15) ?
    C71 C7 C8 N1 . . . . -170.67(13) ?
    C3 C7 C8 N1 . . . . -41.77(14) ?
    C71 C7 C8 C9 . . . . 71.06(19) ?
    C3 C7 C8 C9 . . . . -160.05(14) ?
    C2 N2 C6 C5 . . . . -58.13(17) ?
    C1 N2 C6 C5 . . . . 177.38(14) ?
    C51 C5 C6 N2 . . . . -141.71(16) ?
    C4 C5 C6 N2 . . . . 35.2(2) ?
    C55 C56 C57 C52 . . . . -0.5(3) ?
    C53 C52 C57 C56 . . . . 1.1(3) ?
    C51 C52 C57 C56 . . . . -173.68(15) ?
    C19 C20 C15 C16 . . . . 0.0(3) ?
    C21 C20 C15 C16 . . . . 176.90(15) ?
    C19 C20 C15 C14 . . . . -177.03(15) ?
    C21 C20 C15 C14 . . . . -0.10(19) ?
    O2 C14 C15 C16 . . . . -6.2(3) ?
    C13 C14 C15 C16 . . . . -178.49(17) ?
    O2 C14 C15 C20 . . . . 170.25(16) ?
    C13 C14 C15 C20 . . . . -2.01(17) ?
    C20 C21 C22 C23 . . . . -3.5(3) ?
    C13 C21 C22 C23 . . . . -179.66(17) ?
    C76 C71 C72 C73 . . . . 0.3(3) ?
    C7 C71 C72 C73 . . . . -178.59(17) ?
    C72 C71 C76 C75 . . . . -0.5(3) ?
    C7 C71 C76 C75 . . . . 178.47(16) ?
    C20 C15 C16 C17 . . . . 0.5(3) ?
    C14 C15 C16 C17 . . . . 176.62(17) ?
    C55 C54 C53 C52 . . . . -1.0(3) ?
    C57 C52 C53 C54 . . . . -0.4(3) ?
    C51 C52 C53 C54 . . . . 174.44(16) ?
    C53 C54 C55 F1 . . . . -176.69(16) ?
    C53 C54 C55 C56 . . . . 1.7(3) ?
    C57 C56 C55 C54 . . . . -1.0(3) ?
    C57 C56 C55 F1 . . . . 177.38(15) ?
    C8 N1 C12 C11 . . . . 58.8(2) ?
    C13 N1 C12 C11 . . . . -172.14(16) ?
    C15 C20 C19 C24 . . . . 177.26(17) ?
    C21 C20 C19 C24 . . . . 0.6(3) ?
    C15 C20 C19 C18 . . . . -0.6(3) ?
    C21 C20 C19 C18 . . . . -177.23(17) ?
    N1 C8 C9 C10 . . . . 54.8(2) ?
    C7 C8 C9 C10 . . . . 167.53(17) ?
    C71 C76 C75 C74 . . . . -0.1(3) ?
    C21 C22 C23 C24 . . . . 2.1(3) ?
    C15 C16 C17 C18 . . . . -0.3(3) ?
    C71 C72 C73 C74 . . . . 0.5(3) ?
    C16 C17 C18 C19 . . . . -0.4(3) ?
    C24 C19 C18 C17 . . . . -176.8(2) ?
    C20 C19 C18 C17 . . . . 0.8(3) ?
    C72 C73 C74 C75 . . . . -1.1(3) ?
    C72 C73 C74 F2 . . . . 178.86(19) ?
    C76 C75 C74 C73 . . . . 1.0(3) ?
    C76 C75 C74 F2 . . . . -179.02(17) ?
    N1 C12 C11 C10 . . . . -56.4(2) ?
    C12 C11 C10 C9 . . . . 55.7(3) ?
    C8 C9 C10 C11 . . . . -54.6(3) ?
    C22 C23 C24 C19 . . . . 0.8(3) ?
    C20 C19 C24 C23 . . . . -2.1(3) ?
    C18 C19 C24 C23 . . . . 175.5(2) ?
loop_
    _geom_hbond_atom_site_label_D
    _geom_hbond_atom_site_label_H
    _geom_hbond_atom_site_label_A
    _geom_hbond_site_symmetry_A
    _geom_hbond_distance_DH
    _geom_hbond_distance_HA
    _geom_hbond_distance_DA
    _geom_hbond_angle_DHA
    C11 H11A O1 4_565 0.97 2.49 3.352(2) 148
