# Supplementary material for: rac-5′′-(4-Fluoro­benzyl­idene)-1′-(4-fluoro­phen­yl)-1′′-methyl-1′,2′,3′,5′,6′,7′,8′,8a′-octa­hydro­dispiro­[acenaphthyl­ene-1,3′-indolizine-2′,3′′-piperidine]-2,4′′(1H)-dione
Source: Acta Crystallogr Sect E Struct Rep Online. 2012 Dec 22;69(Pt 1):o140–1. doi: 10.1107/S1600536812051094 (PMC3588349; doi:10.1107/S1600536812051094)
Supplement: Supplementary file 2 [file e-69-0o140-Isup2.hkl]

#
# h,k,l, Fc-squared, Fo-squared, sigma(Fo-squared) and status flag
#
data_I
_shelx_title ' 4FPIA in P2(1)/n'
_shelx_refln_list_code          4
_shelx_F_calc_maximum      231.62
_exptl_crystal_F_000      1208.00
_reflns_d_resolution_high  0.7419
 
loop_
 _symmetry_equiv_pos_as_xyz
 'x, y, z'
 '-x+1/2, y+1/2, -z+1/2'
 '-x, -y, -z'
 'x-1/2, -y-1/2, z-1/2'
 
_cell_length_a    10.2716
_cell_length_b    20.0353
_cell_length_c    14.3790
_cell_angle_alpha  90.000
_cell_angle_beta   97.047
_cell_angle_gamma  90.000
 
_shelx_F_squared_multiplier     1.000
 
loop_
 _refln_index_h
 _refln_index_k
 _refln_index_l
 _refln_F_squared_calc
 _refln_F_squared_meas
 _refln_F_squared_sigma
 _refln_observed_status
   2   0   0      492.14      478.14     10.01 o
   4   0   0     9603.50     9711.38    221.19 o
   6   0   0      769.87      828.99     21.70 o
   8   0   0      383.13      375.23     15.75 o
  10   0   0      314.49      318.63     24.24 o
  12   0   0       64.20       88.19     18.41 o
   1   1   0      398.81      333.84      7.64 o
   2   1   0    10602.45    10262.57     77.80 o
   3   1   0    13721.31    13411.07    172.78 o
   4   1   0     3329.82     3335.06     41.12 o
   5   1   0      643.39      604.54     11.65 o
   6   1   0      441.52      512.54     11.37 o
   7   1   0       60.27       75.40      5.23 o
   8   1   0      118.58      116.47      7.58 o
   9   1   0       45.07       40.90      7.92 o
  10   1   0        5.46        7.47      7.84 o
  11   1   0       36.03       41.17      9.90 o
  12   1   0        6.43        4.33     15.22 o
  13   1   0        3.48      -11.41     11.41 o
   0   2   0    12811.37     8176.65    181.95 o
   1   2   0     1153.16     1099.15      8.99 o
   2   2   0     5368.83     5234.40     38.09 o
   3   2   0     3023.07     3081.43     25.66 o
   4   2   0      471.62      472.64      6.49 o
   5   2   0        2.52       -0.14      1.18 o
   6   2   0      222.48      179.32      4.02 o
   7   2   0       84.50       87.58      3.38 o
   8   2   0       74.60       79.40      4.15 o
   9   2   0       21.01       26.25      2.20 o
  10   2   0       59.79       50.85      4.58 o
  11   2   0      241.82      293.80     10.67 o
  12   2   0       91.22       91.56     17.77 o
  13   2   0       26.72       10.25     14.04 o
   1   3   0    19455.98    18950.14    126.06 o
   2   3   0      720.27      706.84      5.76 o
   3   3   0     1508.45     1421.75     11.91 o
   4   3   0     3604.04     3588.54     29.55 o
   5   3   0      347.15      371.24      4.43 o
   6   3   0       91.73       95.39      3.00 o
   7   3   0       43.99       52.50      2.55 o
   8   3   0       31.16       25.50      2.11 o
   9   3   0       17.24       21.65      3.43 o
  10   3   0        1.53       -0.76      2.75 o
  11   3   0        0.88        0.89      3.93 o
  12   3   0       11.45        9.62      4.84 o
  13   3   0        0.07       -6.99     12.36 o
   0   4   0       27.92       27.82      1.93 o
   1   4   0    22780.73    22216.10    154.29 o
   2   4   0     7248.19     7088.65     43.90 o
   3   4   0     5316.09     5259.89     47.50 o
   4   4   0     1337.39     1298.31     10.08 o
   5   4   0       16.58       18.29      2.77 o
   6   4   0      755.24      717.94      8.00 o
   7   4   0      554.09      553.16      6.80 o
   8   4   0        8.94       12.04      1.40 o
   9   4   0      181.31      184.91      4.52 o
  10   4   0      124.53      135.59      8.52 o
  11   4   0      330.55      349.74      9.90 o
  12   4   0        0.74       -1.03     12.62 o
  13   4   0       49.60       43.10     15.62 o
   1   5   0       19.64       15.35      0.85 o
   2   5   0      155.65      198.54      2.66 o
   3   5   0       17.53       14.21      1.21 o
   4   5   0      303.23      295.73      3.71 o
   5   5   0      278.66      270.36      4.05 o
   6   5   0       18.08        3.38      1.53 o
   7   5   0      496.71      500.26      6.19 o
   8   5   0       30.34       31.29      2.54 o
   9   5   0      162.26      167.80      4.80 o
  10   5   0       91.50       98.36      3.89 o
  11   5   0      105.13      112.98      6.24 o
  12   5   0       62.15       55.93      8.97 o
  13   5   0        1.19        5.87      5.65 o
   0   6   0     5927.13     5864.57     70.69 o
   1   6   0     6238.01     6106.61     41.78 o
   2   6   0     3377.74     3378.01     25.09 o
   3   6   0      562.02      647.34      6.13 o
   4   6   0       99.80       85.02      2.09 o
   5   6   0        0.26        0.99      1.08 o
   6   6   0        7.07        3.79      1.51 o
   7   6   0      125.13      122.14      3.42 o
   8   6   0       74.65       77.15      3.45 o
   9   6   0       23.52       27.24      2.81 o
  10   6   0        4.93        1.83      3.13 o
  11   6   0       57.43       67.38      3.78 o
  12   6   0        4.59        0.91      2.85 o
  13   6   0        5.76       12.64      8.62 o
   1   7   0      154.16      155.01      2.54 o
   2   7   0      432.89      388.52      4.82 o
   3   7   0     1425.45     1480.68     12.54 o
   4   7   0      696.14      756.04      8.10 o
   5   7   0        1.48       -0.48      1.49 o
   6   7   0     1077.42     1070.62     13.34 o
   7   7   0        0.45       -1.31      2.01 o
   8   7   0      303.85      277.98      6.51 o
   9   7   0       10.14        2.40      4.67 o
  10   7   0       39.09       26.07      4.11 o
  11   7   0        0.16        1.70      3.57 o
  12   7   0       12.70       17.59      3.62 o
  13   7   0        3.71       -1.85      3.49 o
   0   8   0      554.74      491.58     10.94 o
   1   8   0       79.09       61.58      1.95 o
   2   8   0     2067.39     2016.79     18.16 o
   3   8   0        6.50        1.98      2.73 o
   4   8   0       63.60       64.06      2.31 o
   5   8   0      661.97      733.51      7.81 o
   6   8   0     1106.04     1171.97     11.10 o
   7   8   0       20.75       14.38      2.55 o
   8   8   0      775.46      802.02     12.03 o
   9   8   0       27.81       18.18      3.14 o
  10   8   0      604.50      634.18     11.44 o
  11   8   0       43.41       46.51      3.89 o
  12   8   0        0.09        0.88      3.38 o
  13   8   0        1.10       -2.04      4.01 o
   1   9   0       31.84       24.13      2.05 o
   2   9   0     2259.94     2421.27     29.49 o
   3   9   0       86.35       83.22      2.57 o
   4   9   0      189.02      172.88      3.83 o
   5   9   0      414.05      396.34      6.46 o
   6   9   0       23.96       19.61      2.46 o
   7   9   0       10.65        9.14      2.59 o
   8   9   0      108.38       89.29      4.40 o
   9   9   0        6.11        6.04      2.97 o
  10   9   0      345.81      344.83      8.68 o
  11   9   0        7.90       14.42      3.34 o
  12   9   0        7.46        5.37      3.25 o
   0  10   0     1386.32     1413.76     20.49 o
   1  10   0       41.13       63.72      2.86 o
   2  10   0      119.06       55.92      2.38 o
   3  10   0      130.29      137.22      3.53 o
   4  10   0      345.26      364.69      5.64 o
   5  10   0      114.78      111.80      3.60 o
   6  10   0       16.76       17.21      2.36 o
   7  10   0     1734.48     1653.89     19.19 o
   8  10   0      187.91      165.90      5.96 o
   9  10   0       71.16       49.21      4.72 o
  10  10   0        7.40        9.47      3.93 o
  11  10   0        0.94        1.45      4.06 o
  12  10   0        9.64       16.53      4.88 o
   1  11   0      278.10      331.76      6.33 o
   2  11   0       26.57       25.30      1.90 o
   3  11   0       45.74       42.34      2.33 o
   4  11   0        0.09       -1.36      1.36 o
   5  11   0       41.36       32.64      2.35 o
   6  11   0      732.67      758.14     10.27 o
   7  11   0        0.21        7.53      3.11 o
   8  11   0        1.88       -1.08      2.97 o
   9  11   0       34.39       23.46      3.80 o
  10  11   0       43.49       54.75      5.27 o
  11  11   0       40.15       44.34      5.17 o
  12  11   0        0.09        0.11      4.15 o
   0  12   0      996.67     1110.60     24.05 o
   1  12   0        1.29        2.76      1.74 o
   2  12   0        2.20        2.27      1.36 o
   3  12   0      269.92      278.88      6.26 o
   4  12   0      257.90      261.94      4.87 o
   5  12   0       63.05       67.98      3.31 o
   6  12   0       22.75       13.86      2.69 o
   7  12   0     2341.17     2335.82     25.56 o
   8  12   0        1.39       -2.97      3.01 o
   9  12   0       21.96       23.95      4.50 o
  10  12   0       40.52       37.10      5.09 o
  11  12   0       73.20       77.46      6.16 o
  12  12   0      128.32      155.41      8.02 o
   1  13   0       65.83       65.09      3.46 o
   2  13   0       47.69       41.84      3.05 o
   3  13   0       15.58       28.68      3.16 o
   4  13   0        0.00       -1.70      1.70 o
   5  13   0      299.39      279.98      5.74 o
   6  13   0       77.02       62.81      4.05 o
   7  13   0      219.64      240.44      7.06 o
   8  13   0       39.43       41.45      4.61 o
   9  13   0       16.49       13.43      4.50 o
  10  13   0       15.08        9.38      4.47 o
  11  13   0       12.52        1.55      5.26 o
  12  13   0        5.06        3.54      6.54 o
   0  14   0      285.80      288.50     10.29 o
   1  14   0        0.98        1.83      2.31 o
   2  14   0      106.03      115.80      4.81 o
   3  14   0       41.25       39.44      2.58 o
   4  14   0        0.66       -1.84      1.84 o
   5  14   0        3.23       -2.22      2.22 o
   6  14   0       81.28       82.32      4.87 o
   7  14   0       79.40       82.29      5.04 o
   8  14   0       11.17       10.80      4.32 o
   9  14   0       63.27       71.94      7.60 o
  10  14   0        3.04       -2.39      4.29 o
  11  14   0       15.38       14.70      5.19 o
   1  15   0      151.18      143.84      5.50 o
   2  15   0      237.46      216.47      6.22 o
   3  15   0       12.07        3.92      2.54 o
   4  15   0       11.08       14.46      2.85 o
   5  15   0       37.38       27.87      3.34 o
   6  15   0        5.47        0.33      3.37 o
   7  15   0        1.58       -3.61      3.61 o
   8  15   0       37.82       56.10      5.93 o
   9  15   0        0.01       -3.99      3.99 o
  10  15   0       10.61        9.44      4.91 o
  11  15   0        0.13       -5.10      5.10 o
   0  16   0      522.81      444.11     14.91 o
   1  16   0        3.21        3.00      2.89 o
   2  16   0        4.10       -1.84      2.81 o
   3  16   0      190.11      181.47      7.19 o
   4  16   0      381.24      327.52     11.18 o
   5  16   0        8.20        1.52      3.66 o
   6  16   0       45.41       24.69      5.08 o
   7  16   0       10.96        4.62      4.28 o
   8  16   0        5.16        1.17      4.31 o
   9  16   0        0.04       -3.46      4.95 o
  10  16   0        4.32        3.57      6.36 o
  11  16   0       47.88       47.96      7.37 o
   1  17   0      484.77      494.64     18.63 o
   2  17   0      226.60      242.36      8.54 o
   3  17   0      417.02      398.29     10.76 o
   4  17   0      119.39      115.03      9.79 o
   5  17   0        8.25        4.93      3.74 o
   6  17   0       20.95       19.91      5.00 o
   7  17   0        0.28       -3.73      4.22 o
   8  17   0       10.46       11.88      5.05 o
   9  17   0        3.79        1.65      5.05 o
  10  17   0        4.43       11.75      5.74 o
   0  18   0        2.94       -5.08      5.08 o
   1  18   0      310.93      314.37     10.18 o
   2  18   0      180.00      182.75      7.81 o
   3  18   0       98.87       86.19      6.00 o
   4  18   0        4.67       -3.81      4.02 o
   5  18   0        0.40       -0.27      3.57 o
   6  18   0        4.97        8.54      4.57 o
   7  18   0       97.33       93.64      7.56 o
   8  18   0       31.51       36.41      6.27 o
   9  18   0        0.10       -0.54      5.21 o
  10  18   0       15.27        5.53      6.26 o
   1  19   0       31.32       33.60      5.16 o
   2  19   0       91.82       84.23      6.85 o
   3  19   0       12.56        2.04      3.98 o
   4  19   0        1.92       -2.78      3.62 o
   5  19   0        5.26        0.15      4.46 o
   6  19   0       49.52       45.41      8.91 o
   7  19   0       58.26       62.04      7.14 o
   8  19   0        1.54       -1.24      5.20 o
   9  19   0        0.03       -2.82      5.23 o
   0  20   0      112.14       93.18     10.52 o
   1  20   0       90.35       93.32      7.28 o
   2  20   0       20.74       13.27      4.59 o
   3  20   0       18.25       12.59      4.65 o
   4  20   0        4.74        4.71      4.65 o
   5  20   0       35.54       31.95      6.02 o
   6  20   0       12.08       10.45      6.52 o
   7  20   0        7.64       -1.34      5.14 o
   8  20   0        3.08       -0.69      5.23 o
   9  20   0        4.09       -2.08      5.61 o
   1  21   0      196.39      176.39      9.61 o
   2  21   0      233.92      267.73     12.31 o
   3  21   0       54.61       34.00      7.34 o
   4  21   0       22.79       16.63      5.58 o
   5  21   0       31.48       46.70      6.86 o
   6  21   0       21.01       35.09      6.63 o
   7  21   0       50.04       54.87      7.58 o
   8  21   0        9.70       10.54      6.16 o
   0  22   0       47.21       43.94      9.32 o
   1  22   0        1.18       -4.72      4.72 o
   2  22   0       19.16       16.60      5.61 o
   3  22   0        3.14        2.72      4.44 o
   4  22   0        2.90        0.76      5.16 o
   5  22   0       19.34       28.64      6.45 o
   6  22   0        7.05        1.40      5.68 o
   7  22   0       10.27       13.72      6.54 o
   1  23   0       10.74       18.46      5.98 o
   2  23   0        0.21        2.86      5.27 o
   3  23   0       40.87       70.51      9.13 o
   4  23   0       21.28       26.17      9.62 o
   5  23   0        5.24        6.24      5.92 o
   6  23   0       41.95       31.82      7.11 o
   7  23   0       18.43       20.61      7.04 o
   0  24   0       26.78       63.28     18.20 o
   1  24   0       17.88       19.32      6.45 o
   2  24   0       47.41       40.90      8.97 o
   3  24   0       11.74       10.12      6.69 o
   4  24   0        1.04        4.28      8.21 o
   5  24   0        0.35       -5.83      5.83 o
   6  24   0       41.54       37.76      7.89 o
   1  25   0        3.94       -1.91      8.00 o
   2  25   0       10.41       10.31      6.44 o
   3  25   0        0.00       -2.85      7.06 o
   4  25   0       19.99       22.17     10.48 o
   5  25   0        1.50       14.86     10.48 o
   0  26   0       10.87       20.85      9.81 o
   1  26   0        0.22       11.33      6.54 o
   2  26   0        0.28        6.44      7.60 o
   3  26   0       30.39       31.63     10.87 o
 -13   0   1        0.75        5.21     13.20 o
 -11   0   1       74.62       67.89     15.78 o
  -9   0   1      150.68      125.05     15.51 o
  -7   0   1      142.60      133.17      9.13 o
  -5   0   1     6819.19     6923.54    115.18 o
  -3   0   1     1075.18     1091.20     30.61 o
  -1   0   1    21963.58    16985.99    232.23 o
   1   0   1     1195.76     1040.50     13.12 o
   3   0   1     4007.59     3950.07     41.38 o
   5   0   1      540.22      543.13      9.45 o
   7   0   1       53.77       48.74      3.63 o
   9   0   1        0.03       -7.36      7.36 o
  11   0   1      241.83      190.26     20.72 o
 -13   1   1       10.52       21.46     15.09 o
 -12   1   1       15.88       14.63     11.28 o
 -11   1   1       32.74       30.37      9.51 o
 -10   1   1        0.83       -0.16      6.24 o
  -9   1   1       46.02       30.89      7.52 o
  -8   1   1        1.62       -3.03      3.03 o
  -7   1   1      187.04      173.33      7.17 o
  -6   1   1      110.28       93.71      5.06 o
  -5   1   1      237.81      226.72     10.09 o
  -4   1   1      875.78      800.75     13.07 o
  -3   1   1      180.74      186.34      4.21 o
  -2   1   1     1722.51     1709.09     11.97 o
  -1   1   1      325.21      300.35      6.86 o
   1   1   1     7188.08     6683.09    123.17 o
   2   1   1    17616.52    17668.39    109.72 o
   3   1   1        8.70        9.61      0.75 o
   4   1   1       31.17       31.86      1.15 o
   5   1   1       58.92       53.39      1.74 o
   6   1   1        0.47        1.86      1.09 o
   7   1   1      534.89      543.94      7.27 o
   8   1   1      124.24      137.41      7.05 o
   9   1   1      219.55      204.99      7.35 o
  10   1   1        1.53        6.98      9.23 o
  11   1   1       61.72       47.38      6.77 o
  12   1   1        5.91        8.73     12.41 o
  13   1   1       92.16       93.55     19.14 o
 -13   2   1        0.09        5.52     11.99 o
 -12   2   1       58.80       56.90     16.46 o
 -11   2   1       17.43       11.69      8.44 o
 -10   2   1       91.03       75.34      6.76 o
  -9   2   1      209.68      190.94      5.34 o
  -8   2   1        8.83        4.57      1.43 o
  -7   2   1      182.63      201.49      3.90 o
  -6   2   1       85.15      112.43      3.13 o
  -5   2   1     1260.15     1228.26     12.73 o
  -4   2   1      861.73      943.97      8.47 o
  -3   2   1      836.09      887.62      8.05 o
  -2   2   1    14464.25    14286.21    100.49 o
  -1   2   1    26592.71    24921.02    178.52 o
   0   2   1     1319.63     1112.02     32.33 o
   1   2   1     7822.79     7811.27     55.13 o
   2   2   1        6.27       13.60      1.17 o
   3   2   1      364.60      362.32      3.73 o
   4   2   1      421.72      397.55      4.55 o
   5   2   1      461.30      541.16      5.95 o
   6   2   1     1280.40     1278.15     12.44 o
   7   2   1       34.07       38.25      2.08 o
   8   2   1      111.08      108.81      3.27 o
   9   2   1      188.92      206.21      8.81 o
  10   2   1      131.84      126.48      5.32 o
  11   2   1       84.70       76.61      6.42 o
  12   2   1        3.10        0.16      4.01 o
  13   2   1       22.72       13.41     13.99 o
 -13   3   1       49.37       37.23     15.51 o
 -12   3   1       61.38       64.47     16.72 o
 -11   3   1       27.72       23.31      3.50 o
 -10   3   1       42.22       38.72      3.41 o
  -9   3   1        1.35        2.76      2.74 o
  -8   3   1       39.48       38.80      2.58 o
  -7   3   1       91.35      109.69      2.22 o
  -6   3   1      554.82      562.88      5.70 o
  -5   3   1       24.44       20.78      1.09 o
  -4   3   1     3517.55     3471.21     26.96 o
  -3   3   1     1004.59      946.09      8.74 o
  -2   3   1    11408.82    11263.91     78.45 o
  -1   3   1     2824.67     2791.34     21.35 o
   0   3   1     3005.65     2900.63     22.18 o
   1   3   1     5480.17     5519.31     41.35 o
   2   3   1     2299.53     2208.57     16.63 o
   3   3   1      549.74      561.06      5.40 o
   4   3   1       67.27       60.00      1.89 o
   5   3   1      892.84      926.09      9.55 o
   6   3   1      746.47      745.08      9.10 o
   7   3   1        9.38        8.66      2.03 o
   8   3   1        4.69        7.93      1.53 o
   9   3   1        0.64       -0.93      2.02 o
  10   3   1      229.32      243.33      7.85 o
  11   3   1        2.88       -3.12      3.12 o
  12   3   1        1.98       -0.12      4.32 o
  13   3   1        3.28       14.78     13.57 o
 -13   4   1       23.18       19.25     14.41 o
 -12   4   1      164.21      160.07      9.52 o
 -11   4   1       26.37       32.48      4.50 o
 -10   4   1       69.49       63.64      4.87 o
  -9   4   1       85.04       95.26      3.47 o
  -8   4   1       39.06       38.84      1.76 o
  -7   4   1       54.40       48.13      1.82 o
  -6   4   1     2285.32     2274.36     19.46 o
  -5   4   1     4080.57     4266.57     33.52 o
  -4   4   1       39.07       44.56      1.46 o
  -3   4   1      499.51      479.15      5.51 o
  -2   4   1     5881.47     5678.68     40.30 o
  -1   4   1       83.00       52.31      1.61 o
   0   4   1     2929.34     2773.75     22.83 o
   1   4   1     3718.37     3668.53     26.63 o
   2   4   1     2145.80     2030.12     14.15 o
   3   4   1     2920.10     2927.49     28.26 o
   4   4   1     3748.20     3741.37     29.35 o
   5   4   1      174.23      204.40      3.73 o
   6   4   1        3.78       -0.71      1.33 o
   7   4   1      326.82      341.27      5.15 o
   8   4   1      257.20      278.05      5.93 o
   9   4   1       49.88       55.73      3.44 o
  10   4   1        9.54        6.65      2.57 o
  11   4   1      120.96       97.15      4.83 o
  12   4   1        0.48       -4.32      4.32 o
  13   4   1       44.74       61.51     12.36 o
 -13   5   1       57.76       75.83     18.30 o
 -12   5   1        0.22       -0.13      4.22 o
 -11   5   1      176.76      164.96      5.79 o
 -10   5   1       16.50       21.12      2.51 o
  -9   5   1      564.26      602.12      9.47 o
  -8   5   1        7.11        4.42      1.62 o
  -7   5   1       88.67       93.04      2.78 o
  -6   5   1     1075.88     1133.99     10.85 o
  -5   5   1     3453.11     3379.81     30.50 o
  -4   5   1      166.54      202.54      3.02 o
  -3   5   1     3242.59     3341.95     24.75 o
  -2   5   1     4319.81     4483.10     34.12 o
  -1   5   1     2498.33     2475.53     22.30 o
   0   5   1      388.16      349.08      6.31 o
   1   5   1      638.54      575.38      6.08 o
   2   5   1      560.75      560.95      5.02 o
   3   5   1     1587.79     1693.62     13.67 o
   4   5   1     2730.89     2903.00     24.01 o
   5   5   1      380.85      384.50      5.20 o
   6   5   1        3.43        3.83      1.42 o
   7   5   1      229.37      244.15      4.55 o
   8   5   1      492.77      502.37      8.01 o
   9   5   1       25.97       24.37      2.67 o
  10   5   1       23.57       28.93      2.78 o
  11   5   1        3.33        6.21      2.43 o
  12   5   1       71.68       70.55      4.49 o
  13   5   1        4.09        3.14      5.25 o
 -13   6   1        2.07        6.68     14.62 o
 -12   6   1       55.83       68.65      5.75 o
 -11   6   1      134.41      143.85      5.16 o
 -10   6   1       26.72       26.76      2.91 o
  -9   6   1      179.16      196.34      6.84 o
  -8   6   1      149.56      153.78      4.50 o
  -7   6   1       34.30       36.75      2.08 o
  -6   6   1     1663.48     1712.35     15.43 o
  -5   6   1      182.85      154.77      3.00 o
  -4   6   1     1432.59     1503.41     12.66 o
  -3   6   1      789.53      750.74      7.19 o
  -2   6   1     1202.63     1259.56     15.81 o
  -1   6   1       72.61       70.63      1.88 o
   0   6   1      810.13      827.79      8.58 o
   1   6   1        0.08        1.21      0.84 o
   2   6   1      962.21     1007.18      9.32 o
   3   6   1        7.67       16.81      1.20 o
   4   6   1      535.47      580.33      6.32 o
   5   6   1        0.60        1.30      1.10 o
   6   6   1       83.83       76.52      2.55 o
   7   6   1        2.26        1.32      1.46 o
   8   6   1      375.22      383.23      7.26 o
   9   6   1       66.53       54.79      3.43 o
  10   6   1       96.13       87.17      3.99 o
  11   6   1       93.24      105.02      4.68 o
  12   6   1        0.30        0.20      2.96 o
  13   6   1       46.87       50.77     10.62 o
 -13   7   1       61.79       71.48      8.77 o
 -12   7   1       25.00       15.19      3.63 o
 -11   7   1       27.59       31.91      3.40 o
 -10   7   1       11.13        6.99      2.76 o
  -9   7   1       27.55       19.74      2.95 o
  -8   7   1      690.34      636.35      9.58 o
  -7   7   1      286.36      252.66      4.80 o
  -6   7   1       10.56        8.61      1.85 o
  -5   7   1       59.10       43.68      1.91 o
  -4   7   1     1044.04     1092.23     10.63 o
  -3   7   1      237.22      251.52      4.01 o
  -2   7   1     5748.54     5954.44     51.37 o
  -1   7   1     3250.54     3370.43     26.73 o
   0   7   1     2743.99     2736.64     23.61 o
   1   7   1     1324.04     1367.53     12.98 o
   2   7   1     5671.64     5735.67     46.39 o
   3   7   1      323.00      337.24      4.50 o
   4   7   1       31.30       22.96      1.57 o
   5   7   1       37.01       49.08      1.96 o
   6   7   1      338.09      302.46      5.06 o
   7   7   1       48.80       47.30      2.61 o
   8   7   1      176.90      155.39      5.29 o
   9   7   1      321.56      325.55      7.55 o
  10   7   1        4.38        4.71      2.68 o
  11   7   1        0.90        2.77      3.40 o
  12   7   1       27.72       29.79      4.01 o
  13   7   1       17.89       19.71      4.45 o
 -13   8   1        7.49       -0.63      6.22 o
 -12   8   1        3.15        0.68      3.40 o
 -11   8   1        4.38        3.20      3.90 o
 -10   8   1        5.40        0.35      3.19 o
  -9   8   1       21.34       30.88      5.27 o
  -8   8   1      652.99      644.23     10.58 o
  -7   8   1      555.14      516.13      8.42 o
  -6   8   1      481.60      483.59      6.64 o
  -5   8   1     1197.64     1274.67     11.67 o
  -4   8   1       54.21       51.27      2.30 o
  -3   8   1       98.62      118.92      3.07 o
  -2   8   1     1360.24     1385.33     14.36 o
  -1   8   1     1223.05     1248.41     12.29 o
   0   8   1      261.21      291.38      5.51 o
   1   8   1      866.98      881.31      9.50 o
   2   8   1       58.43       78.09      2.61 o
   3   8   1     5800.32     6324.56     46.10 o
   4   8   1     1092.32     1234.32     11.38 o
   5   8   1     1009.40      958.70      9.59 o
   6   8   1      180.23      178.25      4.06 o
   7   8   1     1241.15     1209.50     14.85 o
   8   8   1        4.19        2.58      2.89 o
   9   8   1       22.87       17.14      3.24 o
  10   8   1        0.07       -3.30      3.47 o
  11   8   1       15.18       13.16      3.25 o
  12   8   1        1.19        6.61      3.60 o
 -12   9   1       43.14       59.57      4.51 o
 -11   9   1       22.25       24.49      3.60 o
 -10   9   1       61.67       66.36      4.95 o
  -9   9   1      123.23      124.66      7.44 o
  -8   9   1        0.12       -0.47      2.67 o
  -7   9   1        1.64       -0.50      2.31 o
  -6   9   1       77.85       66.38      3.38 o
  -5   9   1     1368.87     1391.74     14.59 o
  -4   9   1       28.10       39.13      2.11 o
  -3   9   1      192.88      174.98      3.91 o
  -2   9   1      103.72      107.48      4.94 o
  -1   9   1       31.45       27.26      2.39 o
   0   9   1      767.49      793.67      9.28 o
   1   9   1      319.81      340.51      5.96 o
   2   9   1     3066.68     3471.59     29.69 o
   3   9   1     1538.83     1579.64     15.39 o
   4   9   1     1939.84     2000.21     16.97 o
   5   9   1      486.70      521.93      7.52 o
   6   9   1      278.96      279.46      8.15 o
   7   9   1       52.72       54.51      3.63 o
   8   9   1      196.67      208.23      6.92 o
   9   9   1        3.03        0.53      2.83 o
  10   9   1       15.14       16.62      3.41 o
  11   9   1        4.59        3.37      3.06 o
  12   9   1       16.61       23.46      3.76 o
 -12  10   1        6.99        6.92      3.98 o
 -11  10   1        4.63        3.20      3.36 o
 -10  10   1       17.85       10.30      3.48 o
  -9  10   1      127.46      132.39      5.79 o
  -8  10   1        5.83        3.08      2.91 o
  -7  10   1       24.99       17.88      4.57 o
  -6  10   1       75.18       85.88      3.07 o
  -5  10   1      306.31      286.90      5.16 o
  -4  10   1       91.72       87.14      2.74 o
  -3  10   1      144.09      134.97      3.51 o
  -2  10   1     1218.98     1346.61     13.94 o
  -1  10   1      865.84      956.41     11.67 o
   0  10   1      718.43      709.18      8.09 o
   1  10   1        1.68       -1.26      1.26 o
   2  10   1      938.41     1009.60     11.23 o
   3  10   1       63.16       96.04      4.08 o
   4  10   1       25.50       51.63      2.35 o
   5  10   1        0.04       -1.66      1.66 o
   6  10   1     1276.11     1307.77     15.15 o
   7  10   1       45.14       46.42      4.81 o
   8  10   1      704.67      706.46     12.98 o
   9  10   1       33.26       25.58      3.74 o
  10  10   1       53.84       55.12      4.46 o
  11  10   1       19.86       23.45      4.29 o
  12  10   1        1.30        3.96      3.93 o
 -12  11   1        0.58       -4.05      4.05 o
 -11  11   1       72.02       64.81      5.65 o
 -10  11   1        3.52       -2.41      3.23 o
  -9  11   1       13.38       13.91      3.49 o
  -8  11   1       69.71       68.63      6.39 o
  -7  11   1      319.57      297.34      7.54 o
  -6  11   1       17.96       19.84      2.62 o
  -5  11   1      376.89      392.47      6.29 o
  -4  11   1        0.47        1.36      1.45 o
  -3  11   1       73.37       84.32      2.97 o
  -2  11   1      220.07      267.46      4.99 o
  -1  11   1      812.94      837.19     10.99 o
   0  11   1      366.94      454.15      6.89 o
   1  11   1      127.16      145.40      3.69 o
   2  11   1      335.73      338.95      5.83 o
   3  11   1      127.14      136.20      3.66 o
   4  11   1       12.67       15.60      1.92 o
   5  11   1       23.62       21.48      2.19 o
   6  11   1      115.35      110.55      4.17 o
   7  11   1       15.66       15.94      3.39 o
   8  11   1      143.88      131.99      8.36 o
   9  11   1       24.16       24.87      3.90 o
  10  11   1       10.62       14.35      4.14 o
  11  11   1        1.32        0.35      3.89 o
  12  11   1        0.55       -3.95      4.01 o
 -12  12   1       99.45      123.05      7.29 o
 -11  12   1       41.80       29.78      5.06 o
 -10  12   1        2.54        7.64      4.28 o
  -9  12   1       14.95        7.02      4.10 o
  -8  12   1       79.47       62.89      4.50 o
  -7  12   1       78.97       57.45      4.22 o
  -6  12   1       71.66       77.07      4.18 o
  -5  12   1      257.83      246.03      5.21 o
  -4  12   1      101.10       98.49      3.15 o
  -3  12   1       11.80       10.78      1.87 o
  -2  12   1       91.14      107.45      3.27 o
  -1  12   1      144.62      151.99      4.62 o
   0  12   1      236.94      254.77      6.32 o
   1  12   1      151.62      152.27      3.92 o
   2  12   1        4.35        4.88      1.70 o
   3  12   1      107.17      127.52      5.35 o
   4  12   1       33.30       29.74      2.47 o
   5  12   1      137.35      120.00      4.05 o
   6  12   1      780.94      771.76     10.75 o
   7  12   1       39.00       32.07      3.99 o
   8  12   1       26.44       32.42      4.00 o
   9  12   1       71.27       72.25      5.75 o
  10  12   1        0.38        1.87      3.77 o
  11  12   1       14.18       21.53      4.91 o
  12  12   1        2.07        6.76      6.74 o
 -12  13   1       25.41       23.70      5.37 o
 -11  13   1        0.37        0.70      4.44 o
 -10  13   1       10.24        5.84      4.26 o
  -9  13   1       76.31       88.37      6.42 o
  -8  13   1        0.01       -3.19      3.19 o
  -7  13   1      195.70      209.70      6.80 o
  -6  13   1       18.99       12.17      2.84 o
  -5  13   1      354.55      339.29      6.31 o
  -4  13   1       62.68       62.57      3.73 o
  -3  13   1      369.17      342.79      5.69 o
  -2  13   1        5.59        5.89      1.63 o
  -1  13   1      529.65      545.96      9.76 o
   0  13   1      286.45      255.56      8.26 o
   1  13   1      645.33      655.18      8.88 o
   2  13   1      165.80      163.47      5.02 o
   3  13   1      118.16      116.42      4.29 o
   4  13   1        0.04       -1.16      1.84 o
   5  13   1       44.76       44.19      4.23 o
   6  13   1       92.20       74.04      4.62 o
   7  13   1      642.67      645.10     13.03 o
   8  13   1      242.68      225.15      8.17 o
   9  13   1       20.16       13.51      4.48 o
  10  13   1       35.44       39.42      5.34 o
  11  13   1        1.87       -4.15      4.15 o
 -11  14   1       14.38        8.08      4.75 o
 -10  14   1       36.50       31.62      5.34 o
  -9  14   1        1.12        3.77      4.29 o
  -8  14   1       12.09       11.76      4.33 o
  -7  14   1       73.96       73.92      4.80 o
  -6  14   1       78.29       72.52      4.56 o
  -5  14   1      759.69      719.89     10.12 o
  -4  14   1       27.24       18.16      2.97 o
  -3  14   1        0.02        3.16      1.82 o
  -2  14   1       10.00        7.36      1.62 o
  -1  14   1      559.12      554.89     10.23 o
   0  14   1       89.60       80.81      4.42 o
   1  14   1       62.03       55.32      3.77 o
   2  14   1      124.41      136.48      4.88 o
   3  14   1      215.17      204.74      5.77 o
   4  14   1        5.94        0.56      2.16 o
   5  14   1       40.29       41.33      3.22 o
   6  14   1      440.08      496.49     11.28 o
   7  14   1       46.37       57.54      6.07 o
   8  14   1       11.73       19.48      4.73 o
   9  14   1       50.63       38.40      5.45 o
  10  14   1        5.43        3.21      4.40 o
  11  14   1       11.14        2.20      4.68 o
 -11  15   1        1.92        0.13      4.80 o
 -10  15   1        1.12        2.72      4.65 o
  -9  15   1       56.98       70.43      6.50 o
  -8  15   1       30.84       22.74      5.03 o
  -7  15   1      120.21      109.08      6.26 o
  -6  15   1       35.71       32.44      3.95 o
  -5  15   1      102.14      116.75      4.61 o
  -4  15   1       60.94       55.06      3.89 o
  -3  15   1        3.20       -2.06      2.06 o
  -2  15   1      116.94      101.97      4.56 o
  -1  15   1        7.42        9.07      2.77 o
   0  15   1        4.71        7.75      2.76 o
   1  15   1      264.83      273.39      7.45 o
   2  15   1       83.19       70.04      4.00 o
   3  15   1      403.48      416.81      8.53 o
   4  15   1      182.29      175.73      7.63 o
   5  15   1      222.68      229.74      8.07 o
   6  15   1       18.17       14.15      4.12 o
   7  15   1       52.38       44.14     10.85 o
   8  15   1       46.56       31.97      5.37 o
   9  15   1       16.61       15.01      5.11 o
  10  15   1        3.28        0.36      4.70 o
  11  15   1        4.70       -2.98      4.93 o
 -11  16   1        1.92        0.90      5.07 o
 -10  16   1        2.05        2.31      5.04 o
  -9  16   1       95.85      104.28      7.63 o
  -8  16   1        0.33       -0.46      4.13 o
  -7  16   1        1.05       -0.01      4.04 o
  -6  16   1       13.66       11.42      3.71 o
  -5  16   1      164.26      157.52      7.17 o
  -4  16   1       26.26       14.74      3.29 o
  -3  16   1      153.16      147.86      4.98 o
  -2  16   1       17.40       16.61      3.45 o
  -1  16   1        2.73        0.85      3.05 o
   0  16   1       47.68       49.26      4.31 o
   1  16   1        4.72        2.80      3.00 o
   2  16   1       96.56       91.52      5.08 o
   3  16   1       50.89       59.78      4.90 o
   4  16   1      552.00      559.97     12.33 o
   5  16   1       82.25      101.97      6.08 o
   6  16   1       25.93       33.15      5.51 o
   7  16   1        3.01       -3.97      3.97 o
   8  16   1        0.01        1.32      4.35 o
   9  16   1       15.23       12.07      5.71 o
  10  16   1      113.18      128.46      8.38 o
 -10  17   1        4.05       -3.97      5.07 o
  -9  17   1        3.05       -2.33      6.53 o
  -8  17   1        0.34       -0.71      4.62 o
  -7  17   1        8.13        8.30      4.60 o
  -6  17   1      109.78       92.75      7.06 o
  -5  17   1       47.17       59.09      5.36 o
  -4  17   1     2117.87     2089.80     28.88 o
  -3  17   1      408.28      398.77     11.95 o
  -2  17   1      124.82      129.70      6.61 o
  -1  17   1       26.39       21.38      4.01 o
   0  17   1        0.39       -1.18      3.36 o
   1  17   1       10.55        8.85      3.64 o
   2  17   1       36.35       36.04      4.69 o
   3  17   1        1.12       -1.40      3.57 o
   4  17   1      149.50      133.64      7.31 o
   5  17   1        3.35       -0.93      3.55 o
   6  17   1        1.53        5.23      4.51 o
   7  17   1       26.71       32.28      5.69 o
   8  17   1       26.73       40.23      6.11 o
   9  17   1        1.17       -2.83      5.78 o
  10  17   1       36.27       39.24      6.74 o
 -10  18   1        8.56        7.85      5.66 o
  -9  18   1       19.11       16.44      7.68 o
  -8  18   1      131.40      149.19      9.15 o
  -7  18   1       45.96       42.54      6.28 o
  -6  18   1       16.46       20.43      6.13 o
  -5  18   1      151.09      131.83      7.06 o
  -4  18   1       29.97       41.10      4.95 o
  -3  18   1        0.25        4.97      3.96 o
  -2  18   1      310.40      326.00     10.30 o
  -1  18   1      185.18      179.91      7.97 o
   0  18   1      396.76      393.28     10.19 o
   1  18   1      322.13      303.82     10.20 o
   2  18   1      229.84      185.82      7.94 o
   3  18   1        0.77        0.72      3.78 o
   4  18   1        0.21       -3.55      3.55 o
   5  18   1       14.14       16.77      4.28 o
   6  18   1       37.79       25.98      5.47 o
   7  18   1       46.74       49.71      6.34 o
   8  18   1        3.61       -0.75      4.71 o
   9  18   1        1.51       -2.24      5.12 o
  10  18   1      110.81      134.32      9.33 o
  -9  19   1       63.49       78.93      8.09 o
  -8  19   1       16.18       19.04      5.92 o
  -7  19   1        1.23       -2.32      4.96 o
  -6  19   1       14.51       15.17      5.18 o
  -5  19   1       11.79       11.67      5.13 o
  -4  19   1        0.10       -2.09      4.39 o
  -3  19   1        9.38        5.10      4.18 o
  -2  19   1       44.36       43.55      5.42 o
  -1  19   1       37.02       48.73      5.58 o
   0  19   1      392.31      356.28     11.10 o
   1  19   1      133.71      126.39      8.01 o
   2  19   1        2.89       -3.67      3.67 o
   3  19   1        0.07       -3.56      3.99 o
   4  19   1      118.37      118.11      6.81 o
   5  19   1        0.00        5.99      4.78 o
   6  19   1       28.89       28.84      5.80 o
   7  19   1       61.18       64.63      7.24 o
   8  19   1       58.85       62.00      7.39 o
   9  19   1       37.55       50.89      8.62 o
  -9  20   1        9.22       14.35      6.23 o
  -8  20   1        0.38       -1.25      5.31 o
  -7  20   1        6.43        4.31      5.39 o
  -6  20   1      144.87      168.43      9.75 o
  -5  20   1        9.94        3.23      5.00 o
  -4  20   1       89.92       86.85      7.38 o
  -3  20   1       46.29       39.01      5.40 o
  -2  20   1       26.22       28.48      5.08 o
  -1  20   1      154.29      167.00      8.65 o
   0  20   1        4.16        3.66      4.87 o
   1  20   1      218.09      179.97      8.22 o
   2  20   1        7.22       -1.46      4.15 o
   3  20   1       15.15       15.81      4.76 o
   4  20   1        0.18        1.64      4.54 o
   5  20   1       71.77       74.74      7.31 o
   6  20   1       25.82       19.38      5.67 o
   7  20   1       39.94       37.22      6.74 o
   8  20   1        0.91       -4.39      5.28 o
   9  20   1        0.00       -3.23      6.74 o
  -8  21   1       23.17       10.64      6.29 o
  -7  21   1       24.15       25.90      6.53 o
  -6  21   1       13.57       21.18      6.21 o
  -5  21   1        4.70       -0.56      4.84 o
  -4  21   1       28.93       25.28      6.03 o
  -3  21   1       37.75       27.67      5.06 o
  -2  21   1        5.63        7.29      4.71 o
  -1  21   1       99.81       67.86      7.07 o
   0  21   1       12.28       10.62      5.02 o
   1  21   1       51.09       56.25      6.68 o
   2  21   1       25.18        7.57      4.57 o
   3  21   1       59.11       60.68      6.16 o
   4  21   1        1.93       -5.20      5.20 o
   5  21   1       14.69       15.99      5.68 o
   6  21   1       26.34       25.70      9.56 o
   7  21   1       10.42        7.40      6.03 o
   8  21   1        0.49        0.03      5.63 o
  -8  22   1        4.12       17.03      9.21 o
  -7  22   1        6.55       10.78      6.54 o
  -6  22   1       77.98       77.39     13.45 o
  -5  22   1       61.74       56.51      8.21 o
  -4  22   1        4.88        3.21      9.53 o
  -3  22   1        9.70       -0.34      6.06 o
  -2  22   1       10.64       15.12      5.48 o
  -1  22   1        0.10       -5.15      5.15 o
   0  22   1        3.51        9.50      5.14 o
   1  22   1       56.30       46.82      6.95 o
   2  22   1       51.39       50.51      6.98 o
   3  22   1       63.81       40.92      6.52 o
   4  22   1       33.00       21.17      6.00 o
   5  22   1        1.29       -5.07      5.07 o
   6  22   1        4.44       -2.14      5.49 o
   7  22   1        0.04        1.00      6.03 o
  -7  23   1        1.79        3.33      6.20 o
  -6  23   1        3.74        5.77      6.28 o
  -5  23   1       62.40       70.51      8.32 o
  -4  23   1       13.62       16.42      9.20 o
  -3  23   1        1.60       -5.70      5.70 o
  -2  23   1       38.56       27.52      6.44 o
  -1  23   1        0.14       -4.58      4.99 o
   0  23   1      158.06      177.24     10.18 o
   1  23   1        3.56        6.08      5.67 o
   2  23   1        1.51       -4.97      4.97 o
   3  23   1        0.20       -0.52      8.73 o
   4  23   1       16.32        8.80      8.86 o
   5  23   1        7.93        4.70      7.11 o
   6  23   1        8.91       17.50      6.69 o
   7  23   1        1.94        1.93      9.04 o
  -6  24   1       37.97       61.77     10.54 o
  -5  24   1        0.15       -5.62      6.62 o
  -4  24   1       18.95       19.51      9.74 o
  -3  24   1        3.39       -6.29      6.29 o
  -2  24   1       17.23       19.08      6.34 o
  -1  24   1       14.23       15.41      7.36 o
   0  24   1       26.84       29.32      6.62 o
   1  24   1        8.82       13.31      6.16 o
   2  24   1       18.67       20.73      6.46 o
   3  24   1       11.52        6.37      6.90 o
   4  24   1        0.07       -4.22      8.31 o
   5  24   1        2.45        4.52      7.17 o
   6  24   1        0.20        2.14      7.64 o
  -5  25   1       17.69       17.27     10.40 o
  -4  25   1       19.17       18.81      9.78 o
  -3  25   1        0.89        5.97      7.21 o
  -2  25   1        0.30        4.88      6.12 o
  -1  25   1        0.05        5.83      6.11 o
   0  25   1       62.67       96.27      9.27 o
   1  25   1        1.87        8.42      6.78 o
   2  25   1        1.47       -5.07      6.69 o
   3  25   1       11.01        7.01      7.16 o
   4  25   1        3.53        2.60      8.50 o
   5  25   1       14.73        3.92     11.20 o
  -3  26   1        0.05        7.05     17.72 o
  -2  26   1       12.76       30.48      8.89 o
  -1  26   1       10.29       11.28      6.56 o
   0  26   1       12.29       15.88      7.26 o
   1  26   1       39.31       41.71      7.60 o
   2  26   1       32.62       39.25      9.44 o
   3  26   1        2.05       -2.09      9.29 o
 -12   0   2      123.65      128.05     19.88 o
 -10   0   2      223.15      213.51     20.72 o
  -8   0   2      565.75      615.51     20.47 o
  -6   0   2       80.62       80.21      2.79 o
  -4   0   2     2595.98     2737.13     37.18 o
  -2   0   2    42655.16    43020.47    613.95 o
   0   0   2     3521.28     3623.67     41.30 o
   2   0   2    26270.79    26800.69    316.27 o
   4   0   2       49.55       28.73      1.86 o
   6   0   2     1854.00     2050.66     24.31 o
   8   0   2        0.05       -0.26      2.07 o
  10   0   2      106.49      116.09      7.21 o
  12   0   2       23.47       24.87     12.88 o
 -13   1   2        1.81        9.04      9.68 o
 -12   1   2       12.57       16.49     17.09 o
 -11   1   2       16.96       24.97      9.12 o
 -10   1   2       56.57       58.50      9.60 o
  -9   1   2       36.88       42.41      4.78 o
  -8   1   2       97.12       88.07      4.84 o
  -7   1   2       30.47       37.80      1.86 o
  -6   1   2       21.60       26.03      1.16 o
  -5   1   2       10.93        5.26      0.90 o
  -4   1   2      293.94      247.14      3.62 o
  -3   1   2       56.61       44.58      1.31 o
  -2   1   2      512.93      523.93      5.18 o
  -1   1   2      421.36      390.65      3.45 o
   0   1   2    15183.24    15496.45    113.06 o
   1   1   2     3150.53     3211.67     25.90 o
   2   1   2     5605.00     5540.75     44.09 o
   3   1   2     4224.22     4191.70     27.92 o
   4   1   2     1139.74     1165.30     10.17 o
   5   1   2        7.97        8.64      1.51 o
   6   1   2      902.82      952.35      9.32 o
   7   1   2       69.40       65.01      2.34 o
   8   1   2        5.64        4.27      1.98 o
   9   1   2       34.22       39.14      3.27 o
  10   1   2        8.93        8.71      2.85 o
  11   1   2       54.99       60.26      5.94 o
  12   1   2       23.28       55.53     15.20 o
  13   1   2        8.94      -10.73     11.57 o
 -13   2   2       57.88       63.58     17.04 o
 -12   2   2       54.93       58.47     19.17 o
 -11   2   2       91.88       67.73     11.10 o
 -10   2   2       78.60       77.91      5.41 o
  -9   2   2       16.21       10.92      2.30 o
  -8   2   2      101.04       79.79      2.93 o
  -7   2   2      295.21      283.10      3.92 o
  -6   2   2       10.16       14.02      1.50 o
  -5   2   2       13.51        7.53      1.14 o
  -4   2   2      702.99      761.19      7.38 o
  -3   2   2      351.35      340.69      3.40 o
  -2   2   2      773.46      728.90      8.15 o
  -1   2   2      416.76      449.32      5.02 o
   0   2   2      526.71      555.10      7.78 o
   1   2   2     2927.52     2772.65     24.13 o
   2   2   2      975.71      986.46      9.54 o
   3   2   2     1076.99     1069.33      8.96 o
   4   2   2      447.81      486.06      5.83 o
   5   2   2     2374.10     2619.73     23.62 o
   6   2   2      271.88      304.52      4.37 o
   7   2   2      333.31      359.48      5.40 o
   8   2   2      112.19       93.33      3.30 o
   9   2   2       99.98       96.63      9.43 o
  10   2   2       26.19       24.51      3.34 o
  11   2   2       12.00        5.81      4.26 o
  12   2   2        3.87       -3.23      4.12 o
  13   2   2        1.54       -2.16     12.88 o
 -13   3   2        0.04        2.16     12.20 o
 -12   3   2        1.71       -9.47      9.99 o
 -11   3   2       34.27       46.94      5.46 o
 -10   3   2       14.69       15.99      4.66 o
  -9   3   2       24.20       31.50      3.08 o
  -8   3   2        2.39        2.63      1.10 o
  -7   3   2       10.21        9.44      1.84 o
  -6   3   2       67.51       68.65      2.06 o
  -5   3   2      249.14      251.02      3.50 o
  -4   3   2      158.54      136.15      2.26 o
  -3   3   2       33.24       30.54      1.17 o
  -2   3   2     8475.68     8511.29     56.79 o
  -1   3   2    14649.72    14339.04    118.64 o
   0   3   2     4009.87     4068.05     46.17 o
   1   3   2      392.67      427.63      5.98 o
   2   3   2     3122.51     3092.59     22.76 o
   3   3   2     5416.12     5356.62     45.10 o
   4   3   2     1303.77     1403.62     11.83 o
   5   3   2      143.26      129.24      2.97 o
   6   3   2      410.66      460.59      6.02 o
   7   3   2        0.07       -1.09      1.41 o
   8   3   2      255.18      234.30      5.54 o
   9   3   2      185.74      184.17     11.73 o
  10   3   2        8.96        6.48      3.36 o
  11   3   2        1.06       -2.41      2.41 o
  12   3   2        3.38        2.46      7.23 o
  13   3   2       21.95       21.17      5.87 o
 -13   4   2        0.65        7.15     12.99 o
 -12   4   2       68.03       88.14     18.09 o
 -11   4   2      251.28      242.25     10.97 o
 -10   4   2       20.28       20.43      2.76 o
  -9   4   2       55.79       41.11      3.86 o
  -8   4   2       38.89       42.34      1.90 o
  -7   4   2       48.61       46.97      1.84 o
  -6   4   2      534.88      550.71      6.26 o
  -5   4   2      714.79      861.99      8.84 o
  -4   4   2       96.35      109.03      2.25 o
  -3   4   2     3604.42     3656.05     28.12 o
  -2   4   2      365.31      370.99      4.27 o
  -1   4   2     5291.16     5280.50     45.03 o
   0   4   2     2953.63     2792.10     26.75 o
   1   4   2      181.06      181.19      4.15 o
   2   4   2     1150.17     1016.85      9.68 o
   3   4   2      126.00      127.11      2.48 o
   4   4   2      443.07      425.70      4.94 o
   5   4   2       62.93       71.02      2.45 o
   6   4   2        0.70       -1.27      1.29 o
   7   4   2       75.55       81.21      2.88 o
   8   4   2      142.32      133.24      6.06 o
   9   4   2      679.42      673.53     13.81 o
  10   4   2       72.59       78.96      4.22 o
  11   4   2       11.45       10.90      2.89 o
  12   4   2        0.52       -2.61      2.61 o
  13   4   2       19.66       21.40      6.11 o
 -13   5   2       11.16       24.66     14.99 o
 -12   5   2       18.42       23.78      5.63 o
 -11   5   2       77.61       69.18      4.37 o
 -10   5   2       12.62        8.21      3.06 o
  -9   5   2      184.19      149.60      4.75 o
  -8   5   2      232.65      234.68      4.58 o
  -7   5   2      163.25      163.91      3.47 o
  -6   5   2       10.94        9.64      1.45 o
  -5   5   2       39.77       50.70      2.37 o
  -4   5   2     3412.65     3498.65     28.99 o
  -3   5   2      524.00      492.53      5.45 o
  -2   5   2      982.63      960.82     10.06 o
  -1   5   2        0.67        1.56      1.02 o
   0   5   2       13.91       10.50      1.11 o
   1   5   2     1984.11     2008.28     20.07 o
   2   5   2      356.57      332.96      4.46 o
   3   5   2      680.79      718.27      7.12 o
   4   5   2      130.31      132.36      2.81 o
   5   5   2     2367.23     2404.74     19.41 o
   6   5   2      349.67      401.16      6.14 o
   7   5   2        4.64        5.43      1.71 o
   8   5   2       24.00       21.03      4.54 o
   9   5   2      267.36      275.17      7.48 o
  10   5   2       81.50       83.80      4.58 o
  11   5   2        0.42       -1.39      2.39 o
  12   5   2        2.31        0.48      2.89 o
  13   5   2        9.66        4.57      3.70 o
 -13   6   2       12.42        6.00     14.15 o
 -12   6   2        4.27        0.80      5.02 o
 -11   6   2       52.74       46.47      4.08 o
 -10   6   2        0.33        0.40      2.88 o
  -9   6   2      273.10      287.54      6.66 o
  -8   6   2       80.67       71.94      3.36 o
  -7   6   2      414.45      415.86      5.92 o
  -6   6   2      371.99      412.99      5.71 o
  -5   6   2       47.13       45.45      2.10 o
  -4   6   2      841.21      836.46      9.03 o
  -3   6   2     1128.86     1168.22     11.43 o
  -2   6   2     1686.25     1576.46     16.69 o
  -1   6   2       23.86       30.86      1.54 o
   0   6   2     3038.45     2981.20     27.02 o
   1   6   2      144.43      176.07      3.44 o
   2   6   2       38.94       45.71      1.81 o
   3   6   2       43.13       55.30      1.98 o
   4   6   2     2368.54     2550.80     19.30 o
   5   6   2       72.45       75.04      2.45 o
   6   6   2        0.15       -1.33      1.47 o
   7   6   2       37.87       35.75      2.56 o
   8   6   2      854.98      858.69     13.66 o
   9   6   2      145.88      131.35      7.10 o
  10   6   2        6.90        6.52      2.61 o
  11   6   2        0.27       -0.99      2.54 o
  12   6   2        5.22        1.22      3.13 o
  13   6   2       32.70       36.99     10.91 o
 -13   7   2       17.98       20.04     14.67 o
 -12   7   2       33.27       20.32     13.17 o
 -11   7   2        5.18        6.48      2.85 o
 -10   7   2        6.72        4.99      2.72 o
  -9   7   2      119.90      116.20      4.87 o
  -8   7   2      839.66      778.06     10.97 o
  -7   7   2      852.21      839.89     12.25 o
  -6   7   2     1396.19     1360.16     13.05 o
  -5   7   2     1619.96     1697.20     16.10 o
  -4   7   2       49.35       62.29      2.32 o
  -3   7   2      533.14      568.44      6.61 o
  -2   7   2      557.52      596.97      8.28 o
  -1   7   2       87.94       85.33      2.57 o
   0   7   2     1695.07     1664.20     15.53 o
   1   7   2       13.05        2.34      1.04 o
   2   7   2      259.73      251.40      4.43 o
   3   7   2       27.69       27.54      2.04 o
   4   7   2      542.09      493.12      5.86 o
   5   7   2        4.35        3.84      1.26 o
   6   7   2        0.93       -1.47      1.47 o
   7   7   2      113.66      101.81      4.07 o
   8   7   2      139.38      146.10      5.27 o
   9   7   2      242.72      232.74      7.21 o
  10   7   2       20.91       24.79      3.74 o
  11   7   2       32.83       32.33      3.59 o
  12   7   2        5.55        1.37      3.56 o
 -13   8   2        0.24       -0.96      5.86 o
 -12   8   2       18.73       12.70      4.72 o
 -11   8   2        5.18        5.74      2.92 o
 -10   8   2        0.17       -2.39      2.72 o
  -9   8   2       22.86       20.73      3.22 o
  -8   8   2      381.12      374.78      8.00 o
  -7   8   2      265.47      295.07      6.41 o
  -6   8   2      320.50      320.70      8.22 o
  -5   8   2      329.95      351.76      6.20 o
  -4   8   2      677.12      726.60      8.67 o
  -3   8   2      504.14      492.75      6.29 o
  -2   8   2     3030.76     3271.59     32.54 o
  -1   8   2      136.52      142.13      3.67 o
   0   8   2      789.32      749.17      8.70 o
   1   8   2      653.20      670.14      7.27 o
   2   8   2     1624.17     1679.65     16.87 o
   3   8   2     2718.80     2996.34     23.42 o
   4   8   2      440.35      434.35      5.96 o
   5   8   2      135.98      127.15      3.03 o
   6   8   2        6.24        7.50      1.73 o
   7   8   2      718.78      708.13     10.51 o
   8   8   2       47.47       60.40      3.93 o
   9   8   2       88.07       82.73      5.51 o
  10   8   2        0.15       -3.25      3.25 o
  11   8   2        4.59        7.64      3.05 o
  12   8   2        1.17        0.16      3.04 o
 -13   9   2        0.55        4.58      7.26 o
 -12   9   2        8.99       14.48      4.15 o
 -11   9   2        0.70        1.07      3.03 o
 -10   9   2       16.03       19.26      3.55 o
  -9   9   2       21.37       24.23      3.47 o
  -8   9   2       61.09       62.48      4.01 o
  -7   9   2       94.02      112.62      4.34 o
  -6   9   2      162.36      171.94      5.06 o
  -5   9   2     1840.62     1789.06     18.93 o
  -4   9   2      124.60       89.52      2.84 o
  -3   9   2      452.61      438.28      6.44 o
  -2   9   2      494.78      520.67      6.95 o
  -1   9   2      274.72      260.55      4.40 o
   0   9   2      934.30     1013.46     11.18 o
   1   9   2     7487.76     8047.46     64.90 o
   2   9   2      212.82      222.97      7.31 o
   3   9   2       11.30       19.45      1.93 o
   4   9   2      248.50      259.73      4.78 o
   5   9   2      258.51      263.13      5.25 o
   6   9   2        5.70        4.89      1.56 o
   7   9   2     1605.17     1558.11     26.32 o
   8   9   2       73.71       60.79      4.15 o
   9   9   2      251.50      258.89      7.62 o
  10   9   2        2.08        5.82      3.04 o
  11   9   2        4.62        2.25      3.19 o
  12   9   2       12.96       13.23      4.05 o
 -12  10   2       12.94       17.90      5.33 o
 -11  10   2      105.42      129.67      6.03 o
 -10  10   2        1.34        4.83      3.39 o
  -9  10   2       30.40       46.77      4.16 o
  -8  10   2        0.34        0.45      3.33 o
  -7  10   2     1196.31     1151.37     19.96 o
  -6  10   2       90.52       98.27      3.34 o
  -5  10   2      246.41      246.47      4.86 o
  -4  10   2       11.85        6.17      1.68 o
  -3  10   2      406.16      494.14      7.50 o
  -2  10   2      289.13      206.14      4.45 o
  -1  10   2     1133.25     1238.94     12.86 o
   0  10   2     3312.71     3283.80     31.10 o
   1  10   2     3124.87     3199.83     28.27 o
   2  10   2     1789.30     1865.57     19.35 o
   3  10   2        3.07        2.09      1.56 o
   4  10   2      111.58      121.98      3.67 o
   5  10   2        2.81        0.70      1.63 o
   6  10   2       36.12       36.59      2.65 o
   7  10   2       28.76       35.85      3.58 o
   8  10   2       27.19       23.41      3.66 o
   9  10   2        0.00       -0.55      3.33 o
  10  10   2        1.21        3.58      3.24 o
  11  10   2       28.66       28.07      7.26 o
  12  10   2       10.88        6.29      4.15 o
 -12  11   2        3.94        6.24      4.35 o
 -11  11   2        8.38        5.43      4.14 o
 -10  11   2        3.93        2.08      3.89 o
  -9  11   2       35.61       36.42      4.13 o
  -8  11   2       15.64       15.62      3.44 o
  -7  11   2      196.40      203.76      6.18 o
  -6  11   2      111.94      108.86      4.00 o
  -5  11   2        5.44        1.07      1.78 o
  -4  11   2       99.28       96.29      3.23 o
  -3  11   2     1413.94     1462.35     16.17 o
  -2  11   2      111.57      116.86      3.40 o
  -1  11   2        0.17       -1.15      1.15 o
   0  11   2      268.55      277.09      6.36 o
   1  11   2        0.18       -0.32      1.50 o
   2  11   2      138.14      134.46      4.12 o
   3  11   2        2.04        2.71      1.56 o
   4  11   2        6.17        1.67      1.78 o
   5  11   2       45.07       45.07      2.68 o
   6  11   2      428.31      424.33      7.04 o
   7  11   2     1874.00     1917.84     23.49 o
   8  11   2      245.70      273.49      8.81 o
   9  11   2        5.80        5.20      3.39 o
  10  11   2       26.44       25.19      5.37 o
  11  11   2        1.74        5.15      4.12 o
  12  11   2       80.62      100.36      6.70 o
 -12  12   2        6.04        8.32      4.74 o
 -11  12   2       11.81       18.16      5.07 o
 -10  12   2      261.16      260.07     10.84 o
  -9  12   2       63.54       67.92      9.50 o
  -8  12   2       21.10       21.55      3.60 o
  -7  12   2       36.09       23.70      3.50 o
  -6  12   2      539.92      525.55      8.71 o
  -5  12   2      105.84      111.49      4.24 o
  -4  12   2     1020.01     1001.05     11.34 o
  -3  12   2      256.16      280.52      5.54 o
  -2  12   2       23.09       20.73      1.97 o
  -1  12   2      419.68      462.88      8.02 o
   0  12   2       71.50       51.69      3.32 o
   1  12   2       36.28       39.49      2.44 o
   2  12   2        2.69       -1.18      1.55 o
   3  12   2      166.11      188.26      7.52 o
   4  12   2        2.65        9.29      2.13 o
   5  12   2        1.37       -1.81      1.81 o
   6  12   2       49.89       36.26      3.81 o
   7  12   2        4.64       10.59      3.56 o
   8  12   2      266.84      283.91      8.82 o
   9  12   2        0.17       -3.16      4.03 o
  10  12   2       20.06       22.07      4.60 o
  11  12   2        0.26       -4.10      4.10 o
  12  12   2       21.48       22.13      6.97 o
 -12  13   2        0.75        1.73      5.81 o
 -11  13   2        8.39        5.72      4.55 o
 -10  13   2        6.94        4.68      4.28 o
  -9  13   2       46.10       50.57      8.68 o
  -8  13   2       94.77       90.97      5.72 o
  -7  13   2       31.15       22.75      3.76 o
  -6  13   2      879.91      875.36     11.96 o
  -5  13   2       35.52       37.18      2.82 o
  -4  13   2      853.21      862.87     10.38 o
  -3  13   2       12.80       15.30      2.19 o
  -2  13   2      239.47      243.89      5.04 o
  -1  13   2      591.81      623.69     10.64 o
   0  13   2      201.63      197.71      4.88 o
   1  13   2      156.96      190.24      4.71 o
   2  13   2      134.66      126.59      4.00 o
   3  13   2      183.52      156.50      6.42 o
   4  13   2      484.86      487.98      8.58 o
   5  13   2      183.95      209.18      5.57 o
   6  13   2      325.44      290.44      7.96 o
   7  13   2      177.22      180.98      7.30 o
   8  13   2        8.03       -1.87      3.46 o
   9  13   2       82.54       97.69      6.65 o
  10  13   2       30.82       19.98      4.87 o
  11  13   2        0.34        2.84      4.41 o
 -11  14   2       15.28       20.18      9.33 o
 -10  14   2        0.23        0.05      4.33 o
  -9  14   2        0.06       -4.13      4.72 o
  -8  14   2      100.49      100.22      8.21 o
  -7  14   2       89.69       95.53      5.31 o
  -6  14   2        0.35       -0.80      3.64 o
  -5  14   2      571.13      597.48      8.92 o
  -4  14   2      299.73      309.69      6.82 o
  -3  14   2        5.88        2.11      1.96 o
  -2  14   2        5.77        1.67      2.13 o
  -1  14   2      405.28      410.10      8.78 o
   0  14   2      310.23      307.30      6.23 o
   1  14   2       46.64       43.11      3.97 o
   2  14   2       70.45       68.91      3.30 o
   3  14   2        0.53        1.42      2.15 o
   4  14   2       32.44       42.83      3.34 o
   5  14   2      147.13      109.96      5.05 o
   6  14   2       73.97       58.55      5.58 o
   7  14   2       67.80       59.97      5.84 o
   8  14   2        0.13        1.17      4.10 o
   9  14   2        0.66        5.15      4.32 o
  10  14   2        0.15        4.31      4.44 o
  11  14   2       12.93       17.02      5.25 o
 -11  15   2       16.23       16.08      5.46 o
 -10  15   2        0.04       -3.58      4.67 o
  -9  15   2       20.31       17.31      5.06 o
  -8  15   2        0.64       -0.88      4.03 o
  -7  15   2       16.59       18.36      4.17 o
  -6  15   2      284.12      311.61      8.33 o
  -5  15   2      872.94      886.62     12.07 o
  -4  15   2     1330.82     1234.49     15.40 o
  -3  15   2      522.24      507.57      8.83 o
  -2  15   2        0.40       -0.51      2.52 o
  -1  15   2        0.50       -2.79      2.79 o
   0  15   2        3.34       11.05      2.10 o
   1  15   2       46.43       61.01      3.40 o
   2  15   2      465.85      529.91      8.59 o
   3  15   2      644.24      620.32     11.02 o
   4  15   2       33.05       15.07      3.35 o
   5  15   2      130.59      116.99      6.07 o
   6  15   2       63.27       66.36      6.00 o
   7  15   2       93.84       86.56      6.67 o
   8  15   2      154.74      141.51      7.90 o
   9  15   2       12.70       14.55      4.90 o
  10  15   2       52.94       74.54      6.84 o
  11  15   2        2.73        5.65      5.31 o
 -11  16   2        2.56       -1.19      5.33 o
 -10  16   2      110.90      143.36      8.83 o
  -9  16   2       23.80       37.01      6.66 o
  -8  16   2       27.81       36.04      5.55 o
  -7  16   2       23.83       18.98      6.22 o
  -6  16   2       10.78        9.15      3.63 o
  -5  16   2       70.26       76.07      4.34 o
  -4  16   2       34.13       53.46      4.18 o
  -3  16   2      761.14      746.23     12.10 o
  -2  16   2      237.43      236.61      6.54 o
  -1  16   2      162.98      167.59      6.37 o
   0  16   2      283.97      255.59      8.82 o
   1  16   2      625.65      656.66     10.49 o
   2  16   2     1030.48      974.72     13.53 o
   3  16   2      240.35      245.33      8.44 o
   4  16   2        0.56       -2.00      3.11 o
   5  16   2      182.75      168.17      7.20 o
   6  16   2      467.87      443.01     12.95 o
   7  16   2       88.70       72.95      6.53 o
   8  16   2        0.01       -2.56      4.28 o
   9  16   2        9.58       11.75      5.02 o
  10  16   2        6.64        7.07      5.28 o
 -10  17   2       12.93       16.28      5.97 o
  -9  17   2       82.72       88.20      7.73 o
  -8  17   2        2.60        0.75      4.59 o
  -7  17   2        0.20        2.71      4.50 o
  -6  17   2        7.89        3.37      4.41 o
  -5  17   2       94.67      114.20      6.66 o
  -4  17   2      761.72      789.40     15.61 o
  -3  17   2       14.92       18.35      3.21 o
  -2  17   2      143.11      142.96      6.89 o
  -1  17   2      566.94      549.77     11.57 o
   0  17   2       82.07       88.71      5.44 o
   1  17   2       91.87      113.43      5.87 o
   2  17   2      354.73      387.25     10.80 o
   3  17   2       83.39       85.43      8.23 o
   4  17   2       86.46       81.49      5.25 o
   5  17   2       72.20       63.15      5.55 o
   6  17   2        0.00        8.42      4.63 o
   7  17   2       52.06       65.24      6.68 o
   8  17   2        1.56       -1.48      4.60 o
   9  17   2        0.36        3.33      5.06 o
  10  17   2        0.08        3.02      5.44 o
 -10  18   2        5.89        7.16      5.73 o
  -9  18   2       92.04       98.18      9.97 o
  -8  18   2       16.41       15.44      6.93 o
  -7  18   2       99.19      103.38      8.02 o
  -6  18   2       79.39       71.59      6.78 o
  -5  18   2        3.99        1.79      3.81 o
  -4  18   2       58.21       58.42      6.12 o
  -3  18   2       35.95       27.82      4.79 o
  -2  18   2       98.50      101.20      6.59 o
  -1  18   2       15.89        8.03      4.21 o
   0  18   2       56.19       22.35      4.52 o
   1  18   2      305.50      302.65     10.62 o
   2  18   2       33.26       44.77      7.96 o
   3  18   2      462.22      439.65     11.69 o
   4  18   2       13.73        5.24      3.61 o
   5  18   2       12.99        5.26      4.64 o
   6  18   2        2.28        0.63      4.32 o
   7  18   2        2.85        4.81      6.01 o
   8  18   2       17.44       17.21      5.71 o
   9  18   2        3.26       -2.65      5.20 o
  -9  19   2        3.39        6.47      5.88 o
  -8  19   2        8.69        1.53      5.27 o
  -7  19   2        6.47        2.54      5.09 o
  -6  19   2       10.07        3.44      4.79 o
  -5  19   2       47.93       38.75      6.13 o
  -4  19   2       86.33       87.45      6.24 o
  -3  19   2      200.07      221.55      8.88 o
  -2  19   2       20.99        9.50      4.46 o
  -1  19   2      111.24       97.87      6.66 o
   0  19   2      103.11      113.35      7.80 o
   1  19   2      278.30      275.10     11.93 o
   2  19   2      491.09      474.82     12.70 o
   3  19   2       28.33       32.35      5.00 o
   4  19   2       59.52       47.17      6.08 o
   5  19   2        3.17        0.19      4.62 o
   6  19   2        2.25        3.06      4.87 o
   7  19   2       66.80       61.17      7.31 o
   8  19   2        8.89        1.19      7.63 o
   9  19   2       50.77       51.98      7.57 o
  -9  20   2       12.77       13.72      7.39 o
  -8  20   2        8.02       16.37      6.37 o
  -7  20   2       29.46       34.72      6.65 o
  -6  20   2        1.57       -0.40      5.05 o
  -5  20   2       60.17       56.40      6.95 o
  -4  20   2        5.32        4.52      4.95 o
  -3  20   2       16.56       17.99      4.76 o
  -2  20   2        5.17        3.22      4.00 o
  -1  20   2        2.58        3.70      4.72 o
   0  20   2      539.62      563.94     15.47 o
   1  20   2        1.08       -4.42      5.15 o
   2  20   2        6.47       10.24      4.53 o
   3  20   2       16.28       20.13      4.81 o
   4  20   2       17.43       12.86      9.64 o
   5  20   2       52.52       50.68      6.82 o
   6  20   2        0.20       -4.72      4.72 o
   7  20   2        0.04        4.29      5.29 o
   8  20   2       41.26       48.68      7.31 o
  -8  21   2       20.72       21.98      6.79 o
  -7  21   2       39.83       54.84      7.67 o
  -6  21   2       32.74       31.50      6.76 o
  -5  21   2       35.31       32.43      6.34 o
  -4  21   2       34.82       45.55      6.74 o
  -3  21   2        9.00        9.86      4.48 o
  -2  21   2        3.74       -0.19      4.73 o
  -1  21   2        8.37        9.94      5.35 o
   0  21   2       20.76       20.27      5.36 o
   1  21   2       28.03       44.32      6.42 o
   2  21   2      127.51      118.91      8.36 o
   3  21   2       33.91       26.57      5.24 o
   4  21   2      144.07      163.41      9.52 o
   5  21   2        9.05        6.98      5.51 o
   6  21   2        0.75       -7.01      7.01 o
   7  21   2        6.06        0.02      5.74 o
   8  21   2       35.55       50.92      9.06 o
  -8  22   2        0.00        3.22      8.98 o
  -7  22   2      125.90      159.13     11.54 o
  -6  22   2       16.38       10.99      8.40 o
  -5  22   2        0.26       -1.60      5.29 o
  -4  22   2       17.59       20.81      6.09 o
  -3  22   2        0.41       -1.87      4.77 o
  -2  22   2       24.12       23.73      6.00 o
  -1  22   2       27.44       19.78      5.88 o
   0  22   2        0.36        6.22      4.99 o
   1  22   2      266.65      264.21     11.66 o
   2  22   2       13.39        4.33      5.46 o
   3  22   2       20.23       19.26     10.67 o
   4  22   2       61.90       59.52      7.53 o
   5  22   2        9.25       15.13      6.18 o
   6  22   2        0.16        2.07      5.37 o
   7  22   2        7.87       15.67      6.34 o
  -7  23   2        8.48        5.91      6.26 o
  -6  23   2        2.02       -4.29      5.96 o
  -5  23   2        9.93       11.10      6.21 o
  -4  23   2       24.91       38.99     10.20 o
  -3  23   2        5.49        3.60      6.47 o
  -2  23   2        2.69        2.48      5.35 o
  -1  23   2        8.19        4.06      5.33 o
   0  23   2       11.72        9.35      5.88 o
   1  23   2       69.37      106.00      8.73 o
   2  23   2        9.72        9.64      5.70 o
   3  23   2       94.33      100.63     10.01 o
   4  23   2       17.75       11.42      6.87 o
   5  23   2       56.89       71.58      9.53 o
   6  23   2        2.85        3.11      5.92 o
  -6  24   2       47.32       50.88      8.40 o
  -5  24   2       34.18       42.10      9.27 o
  -4  24   2        0.22       -7.69      7.70 o
  -3  24   2       63.37       63.73      9.33 o
  -2  24   2        0.21       -1.62      5.54 o
  -1  24   2        8.58       14.75      6.28 o
   0  24   2        0.59       -2.56      5.19 o
   1  24   2       62.32       57.43      7.82 o
   2  24   2        0.91       -0.31      5.48 o
   3  24   2        9.54        2.04      6.47 o
   4  24   2        6.95        8.46      6.84 o
   5  24   2       26.44       31.01      8.73 o
  -5  25   2       78.92      124.43     15.01 o
  -4  25   2        5.16        6.28      9.58 o
  -3  25   2        1.30       13.28      7.22 o
  -2  25   2        7.67       13.09      6.53 o
  -1  25   2       19.23       23.42      6.94 o
   0  25   2        1.33       -1.57      5.98 o
   1  25   2       19.99       21.56      6.92 o
   2  25   2        5.03        4.20      7.40 o
   3  25   2        0.35       -9.19      9.19 o
   4  25   2        8.91        2.44      7.19 o
  -3  26   2        0.51       -2.34      9.27 o
  -2  26   2       30.70       54.17      9.81 o
  -1  26   2       62.60       75.22     11.66 o
   0  26   2        8.80       25.05      7.21 o
   1  26   2        6.31       11.89      7.27 o
   2  26   2       44.44       61.10     10.10 o
   3  26   2        0.23        2.50      9.93 o
 -13   0   3      163.20      191.53     24.61 o
 -11   0   3        1.05        3.21     10.78 o
  -9   0   3       47.97       39.41      4.42 o
  -7   0   3        3.81        1.88      1.71 o
  -5   0   3     3725.83     4009.85     74.52 o
  -3   0   3        0.67       -0.19      0.87 o
  -1   0   3     4579.74     4496.19     50.91 o
   1   0   3    53648.14    52337.94    666.40 o
   3   0   3        0.59        1.53      0.91 o
   5   0   3       57.36      100.30      3.72 o
   7   0   3      465.12      448.21      8.50 o
   9   0   3      153.60      157.01      8.58 o
  11   0   3      259.70      268.46     11.28 o
 -13   1   3        1.81        7.91      9.97 o
 -12   1   3       28.30       29.76      9.93 o
 -11   1   3       30.94       39.16      9.85 o
 -10   1   3       46.40       47.25      3.12 o
  -9   1   3       89.10       88.78      3.47 o
  -8   1   3        5.58        3.33      1.42 o
  -7   1   3        5.33        3.26      1.24 o
  -6   1   3       66.80       91.09      2.76 o
  -5   1   3     1157.99     1272.85     12.67 o
  -4   1   3       63.98       55.29      1.64 o
  -3   1   3      826.50      884.76      8.46 o
  -2   1   3     3425.12     3404.44     27.68 o
  -1   1   3     8997.28     9037.40     75.89 o
   0   1   3    10858.89    10539.59    116.24 o
   1   1   3     2391.76     2363.81     22.75 o
   2   1   3       21.91       28.98      1.10 o
   3   1   3     1845.74     1835.48     18.46 o
   4   1   3      729.29      743.72      6.52 o
   5   1   3     1201.11     1280.85     11.66 o
   6   1   3      160.20      152.52      4.07 o
   7   1   3       63.41       64.12      2.45 o
   8   1   3        0.36       -1.94      2.19 o
   9   1   3      116.31      109.39      5.45 o
  10   1   3       57.19       56.34      4.53 o
  11   1   3       19.58       21.20      3.82 o
  12   1   3       12.06        4.94     10.94 o
  13   1   3       28.67       33.92      6.47 o
 -13   2   3       47.87       95.61     20.14 o
 -12   2   3       24.55       31.19      9.83 o
 -11   2   3        4.70        3.15      6.27 o
 -10   2   3       34.51       33.91      4.30 o
  -9   2   3       41.96       28.49      3.03 o
  -8   2   3       93.04       98.54      3.52 o
  -7   2   3        5.17        5.74      1.37 o
  -6   2   3       69.09       59.97      2.34 o
  -5   2   3      885.50      966.29     11.13 o
  -4   2   3        1.96        2.36      0.75 o
  -3   2   3     2191.98     2139.53     18.20 o
  -2   2   3     3858.87     3729.31     30.26 o
  -1   2   3      239.41      211.32      4.49 o
   0   2   3    23219.04    22737.59    247.86 o
   1   2   3    13436.31    13409.27    132.48 o
   2   2   3      273.77      248.51      3.29 o
   3   2   3       25.89       27.84      1.47 o
   4   2   3     3251.35     3437.92     25.82 o
   5   2   3      128.33      113.15      2.94 o
   6   2   3      236.33      237.43      4.04 o
   7   2   3      419.06      428.59      5.83 o
   8   2   3       86.80       84.09      4.43 o
   9   2   3      300.55      299.47      8.73 o
  10   2   3       81.35       90.48      5.24 o
  11   2   3      155.55      186.71      7.38 o
  12   2   3       14.56       18.77      9.31 o
  13   2   3        0.31       10.53      5.33 o
 -13   3   3        4.65        5.94     13.57 o
 -12   3   3      108.78      182.01     23.03 o
 -11   3   3        2.88       10.48      5.88 o
 -10   3   3      420.06      370.29     10.08 o
  -9   3   3       94.65      106.53      4.13 o
  -8   3   3        4.19        2.37      1.61 o
  -7   3   3      118.32      119.92      5.58 o
  -6   3   3      145.69      117.51      3.20 o
  -5   3   3       42.08       30.56      1.89 o
  -4   3   3      253.43      297.72      4.32 o
  -3   3   3      139.72      159.99      2.66 o
  -2   3   3     9804.83     9413.01     78.84 o
  -1   3   3     3065.35     3094.26     36.08 o
   0   3   3      127.52      126.38      3.56 o
   1   3   3     2086.19     2108.40     20.73 o
   2   3   3    11420.91    11535.49     85.21 o
   3   3   3      136.08      159.25      3.21 o
   4   3   3       20.24       16.54      1.42 o
   5   3   3      670.11      750.82      8.99 o
   6   3   3      275.07      268.49      4.68 o
   7   3   3        0.59       -0.33      1.54 o
   8   3   3      451.20      461.77     10.05 o
   9   3   3       88.26       92.99      6.41 o
  10   3   3      113.02      100.17      5.53 o
  11   3   3        8.11        5.90      3.49 o
  12   3   3        0.86       -5.47      5.47 o
  13   3   3        0.68       -5.00      5.00 o
 -13   4   3        0.85        4.26     14.09 o
 -12   4   3       54.77       52.91      6.12 o
 -11   4   3        0.74       -2.86      2.86 o
 -10   4   3       31.76       25.50      3.35 o
  -9   4   3      263.08      258.19      9.00 o
  -8   4   3       20.71       12.59      1.94 o
  -7   4   3       48.35       52.47      2.29 o
  -6   4   3      351.32      346.62      5.94 o
  -5   4   3        2.06        8.54      1.27 o
  -4   4   3      486.07      507.17     10.97 o
  -3   4   3      271.84      251.67      6.24 o
  -2   4   3       69.13       67.65      2.32 o
  -1   4   3      133.17      157.90      4.08 o
   0   4   3     4704.03     4467.48     51.27 o
   1   4   3     1446.48     1461.14     18.81 o
   2   4   3      235.46      188.55      3.29 o
   3   4   3      101.96      115.61      2.83 o
   4   4   3       96.13       86.27      3.17 o
   5   4   3       32.78       44.61      1.96 o
   6   4   3        0.75        1.86      1.47 o
   7   4   3       91.30       99.98      3.90 o
   8   4   3      228.94      244.56      7.56 o
   9   4   3       30.09       26.42      9.46 o
  10   4   3       47.96       45.69      5.64 o
  11   4   3        5.09       -2.93      2.93 o
  12   4   3       17.55       22.74      4.39 o
  13   4   3        0.01        4.92      5.03 o
 -13   5   3       72.99      102.81     21.25 o
 -12   5   3       12.20       10.15      5.81 o
 -11   5   3        0.06        0.46      4.98 o
 -10   5   3      914.46      881.01     17.27 o
  -9   5   3       43.85       47.22      3.75 o
  -8   5   3       40.61       40.74      4.54 o
  -7   5   3       64.07       51.53      2.36 o
  -6   5   3      164.06      154.58      3.56 o
  -5   5   3      316.33      361.61      5.71 o
  -4   5   3      467.86      489.82      6.53 o
  -3   5   3     7017.00     7539.37     59.99 o
  -2   5   3     1147.72     1202.58     14.53 o
  -1   5   3       39.99       38.65      1.88 o
   0   5   3      720.81      689.30      9.54 o
   1   5   3        1.45       -1.22      1.22 o
   2   5   3     6119.40     6377.28     54.85 o
   3   5   3     1401.34     1387.51     14.18 o
   4   5   3       14.30       19.02      1.73 o
   5   5   3      317.67      312.65      6.35 o
   6   5   3        0.32        2.70      1.56 o
   7   5   3       23.85       21.62      2.32 o
   8   5   3       71.04       70.88      5.64 o
   9   5   3       91.82       99.65      8.18 o
  10   5   3       90.67       99.41      5.27 o
  11   5   3        2.22       -3.99      3.99 o
  12   5   3        0.63       -2.02      3.06 o
  13   5   3        0.01        0.34      3.84 o
 -13   6   3       15.97       20.14     15.62 o
 -12   6   3       24.39       13.05      5.76 o
 -11   6   3       10.26        3.17      3.68 o
 -10   6   3       68.81       61.98      5.28 o
  -9   6   3      257.62      261.50      7.59 o
  -8   6   3      110.31      104.52      5.07 o
  -7   6   3      513.66      551.34      7.20 o
  -6   6   3       19.74       22.73      1.97 o
  -5   6   3      703.92      707.89      8.59 o
  -4   6   3      209.10      250.64      4.60 o
  -3   6   3      653.69      676.58      7.80 o
  -2   6   3     1184.07     1156.70     13.23 o
  -1   6   3        8.21       13.81      1.53 o
   0   6   3       42.14       47.72      2.18 o
   1   6   3        3.71        0.82      1.36 o
   2   6   3     1367.82     1403.80     14.29 o
   3   6   3     2896.93     3028.51     26.10 o
   4   6   3      203.59      203.00      6.22 o
   5   6   3      439.78      472.84      8.80 o
   6   6   3     1469.34     1488.60     15.79 o
   7   6   3       37.96       41.03      3.35 o
   8   6   3     2194.11     2178.03     34.10 o
   9   6   3      179.16      181.29      6.85 o
  10   6   3        0.56       -2.98      2.98 o
  11   6   3       52.12       51.46      3.81 o
  12   6   3       41.88       50.78      4.59 o
 -13   7   3        1.96       -9.99     13.30 o
 -12   7   3        0.15        4.12      5.54 o
 -11   7   3      144.61      169.09      7.96 o
 -10   7   3      216.37      212.22     11.95 o
  -9   7   3       91.86       78.56      4.13 o
  -8   7   3       28.58       17.40      2.99 o
  -7   7   3       43.50       47.56      2.78 o
  -6   7   3      120.99      114.31      3.57 o
  -5   7   3      800.97      827.17      8.81 o
  -4   7   3       24.28       21.45      1.95 o
  -3   7   3     7333.19     7774.95     62.45 o
  -2   7   3      124.48      132.94      3.84 o
  -1   7   3      445.69      469.67      7.26 o
   0   7   3       31.00       28.76      2.01 o
   1   7   3     1248.41     1322.16     15.17 o
   2   7   3     1340.54     1455.51     16.19 o
   3   7   3     1003.67     1141.57     11.85 o
   4   7   3      103.40      113.74      3.11 o
   5   7   3      242.38      267.54      5.18 o
   6   7   3       19.04       14.93      1.94 o
   7   7   3      549.16      549.57      9.31 o
   8   7   3      378.48      388.11      9.18 o
   9   7   3        0.71        3.14      3.22 o
  10   7   3       35.11       33.62      3.56 o
  11   7   3        8.89        7.37      3.04 o
  12   7   3        5.27        3.61      3.02 o
 -13   8   3        2.58        4.78      6.97 o
 -12   8   3       71.77       65.95      8.44 o
 -11   8   3        9.88       17.67      4.65 o
 -10   8   3        0.69        1.04      3.31 o
  -9   8   3       40.25       44.03      3.81 o
  -8   8   3       55.59       57.28      3.87 o
  -7   8   3       77.51       74.06      4.15 o
  -6   8   3       34.35       36.38      3.00 o
  -5   8   3       73.73       67.81      3.02 o
  -4   8   3     1869.99     1983.76     18.62 o
  -3   8   3      634.67      591.07      7.67 o
  -2   8   3       37.65       37.21      2.26 o
  -1   8   3      380.37      389.04      6.78 o
   0   8   3      144.04      145.15      4.10 o
   1   8   3      249.24      240.65      4.58 o
   2   8   3      231.78      233.88      5.18 o
   3   8   3     1045.81     1213.34     11.91 o
   4   8   3       50.71       62.14      2.50 o
   5   8   3       18.32       16.94      2.15 o
   6   8   3       73.45       67.75      4.06 o
   7   8   3        4.16       -2.78      3.39 o
   8   8   3      274.15      301.99      7.47 o
   9   8   3      115.03      105.90      5.10 o
  10   8   3       19.20       14.34      3.33 o
  11   8   3       26.71       25.90      3.64 o
  12   8   3        0.02       -0.12      3.50 o
 -13   9   3        0.19        0.63      7.26 o
 -12   9   3       19.58       13.93      7.57 o
 -11   9   3       62.00       69.46      9.44 o
 -10   9   3       33.19       34.84      3.97 o
  -9   9   3       83.60       91.25      6.34 o
  -8   9   3       11.31        4.68      2.92 o
  -7   9   3      511.31      508.11      9.69 o
  -6   9   3     1267.34     1293.05     13.71 o
  -5   9   3       82.17       75.93      3.00 o
  -4   9   3        0.72        2.80      1.48 o
  -3   9   3      127.49      130.10      4.17 o
  -2   9   3       22.48       18.69      2.01 o
  -1   9   3        2.70        5.39      1.72 o
   0   9   3      827.98      894.75     11.97 o
   1   9   3     1604.13     1516.75     18.35 o
   2   9   3      193.14      175.07      3.93 o
   3   9   3       26.76       40.58      2.18 o
   4   9   3      150.56      163.81      4.19 o
   5   9   3       26.50       28.78      2.11 o
   6   9   3      625.90      586.53     12.28 o
   7   9   3      100.32       88.59      5.17 o
   8   9   3       69.45       59.97      4.45 o
   9   9   3       23.56       25.13      3.78 o
  10   9   3        7.04        7.12      3.28 o
  11   9   3       16.02       21.55      4.50 o
  12   9   3       22.58       20.01      4.39 o
 -12  10   3      149.71      193.66     10.12 o
 -11  10   3       46.14       55.87      6.46 o
 -10  10   3      372.31      332.96      9.06 o
  -9  10   3      250.02      224.18      9.86 o
  -8  10   3      549.72      547.63     10.43 o
  -7  10   3        0.89       -2.83      2.83 o
  -6  10   3       36.96       33.94      2.54 o
  -5  10   3      391.67      386.63      6.55 o
  -4  10   3      483.87      483.13      6.84 o
  -3  10   3      112.89      107.71      3.59 o
  -2  10   3     1029.66     1053.38     12.75 o
  -1  10   3      275.14      291.24      5.84 o
   0  10   3       13.12       10.30      2.15 o
   1  10   3       12.69        4.72      1.61 o
   2  10   3      713.74      746.17      9.42 o
   3  10   3        1.85        2.60      1.55 o
   4  10   3      631.78      628.94      8.09 o
   5  10   3       23.80       24.42      2.18 o
   6  10   3       34.48       26.48      2.87 o
   7  10   3       66.78       66.11      4.54 o
   8  10   3       16.43       17.07      3.73 o
   9  10   3       28.48       27.98      4.24 o
  10  10   3       64.15       63.65      5.32 o
  11  10   3        4.28        6.71      4.74 o
  12  10   3        3.47       -3.99      3.99 o
 -12  11   3       70.24       72.04      7.35 o
 -11  11   3        9.28        9.31      5.27 o
 -10  11   3        1.51        5.88      4.06 o
  -9  11   3        1.29        0.57      3.37 o
  -8  11   3      642.85      659.11     15.45 o
  -7  11   3       14.27       12.00      3.12 o
  -6  11   3      202.32      209.09      5.87 o
  -5  11   3     1051.31     1037.31     12.36 o
  -4  11   3      403.43      416.33      6.52 o
  -3  11   3       27.18       25.29      2.22 o
  -2  11   3       23.75       21.81      1.98 o
  -1  11   3       44.79       43.64      2.81 o
   0  11   3     1195.74     1221.93     15.76 o
   1  11   3     1618.02     1641.80     16.31 o
   2  11   3     1482.06     1639.02     16.49 o
   3  11   3      138.40      160.98      5.04 o
   4  11   3      367.46      392.58      6.84 o
   5  11   3       96.67       93.07      3.64 o
   6  11   3      268.20      252.21      7.09 o
   7  11   3       10.23       13.88      3.39 o
   8  11   3       96.33       94.93      5.48 o
   9  11   3        6.32        7.19      4.91 o
  10  11   3        8.36        3.15      3.96 o
  11  11   3        3.31        3.62      4.43 o
  12  11   3       12.14        9.69      6.47 o
 -12  12   3       56.30       68.22      9.01 o
 -11  12   3       40.21       70.68      6.54 o
 -10  12   3       10.06        8.44      4.44 o
  -9  12   3       97.75       79.92      6.10 o
  -8  12   3       18.25       34.90      4.32 o
  -7  12   3       17.14       20.15      3.39 o
  -6  12   3     1043.54     1004.89     12.87 o
  -5  12   3      747.69      766.74     10.45 o
  -4  12   3       74.30       68.62      3.20 o
  -3  12   3      490.60      494.76      7.61 o
  -2  12   3      418.05      401.71      6.88 o
  -1  12   3      103.71      109.67      3.20 o
   0  12   3        6.10        0.50      2.23 o
   1  12   3      375.54      422.78      7.47 o
   2  12   3       33.63       20.26      2.42 o
   3  12   3      264.25      239.36      5.84 o
   4  12   3      310.07      312.89      6.34 o
   5  12   3        0.04       -0.62      2.11 o
   6  12   3      246.07      255.45      7.69 o
   7  12   3      680.32      629.00     15.33 o
   8  12   3      121.19      114.32      6.78 o
   9  12   3        0.46       -3.20      3.77 o
  10  12   3        4.48        9.84      4.34 o
  11  12   3        0.18       -3.70      4.07 o
 -12  13   3       29.41       35.57      6.78 o
 -11  13   3       25.53       21.43      5.10 o
 -10  13   3        9.19       -1.06      4.32 o
  -9  13   3       14.23       19.16      4.66 o
  -8  13   3       11.83        5.60      4.20 o
  -7  13   3      229.95      229.19      8.09 o
  -6  13   3      446.41      448.85     11.64 o
  -5  13   3       17.91       14.81      2.73 o
  -4  13   3      354.66      346.68      6.77 o
  -3  13   3       23.90       23.52      2.38 o
  -2  13   3      245.57      273.89      6.75 o
  -1  13   3      232.18      231.35      6.48 o
   0  13   3       64.35       67.58      3.94 o
   1  13   3        5.06        1.38      2.08 o
   2  13   3      100.63      100.21      4.03 o
   3  13   3        3.37        5.76      2.20 o
   4  13   3       32.11       19.80      2.73 o
   5  13   3      125.24      123.90      4.43 o
   6  13   3        2.50        3.96      3.39 o
   7  13   3       11.02       12.05      4.37 o
   8  13   3       14.77        1.62      4.12 o
   9  13   3       10.01        9.13      4.27 o
  10  13   3       34.55       20.45      4.95 o
  11  13   3        1.46        0.79      4.47 o
 -11  14   3        9.47       -0.47      4.68 o
 -10  14   3        1.62       -2.24      5.45 o
  -9  14   3        1.89       -1.36      4.16 o
  -8  14   3       11.09       15.91      4.59 o
  -7  14   3        4.47        5.98      3.23 o
  -6  14   3      517.07      530.47     10.77 o
  -5  14   3       87.84       89.95      4.52 o
  -4  14   3     3380.21     3452.44     36.77 o
  -3  14   3      753.58      726.47     10.14 o
  -2  14   3      379.34      372.37      6.63 o
  -1  14   3      238.01      258.03      7.12 o
   0  14   3        0.93       -1.78      2.30 o
   1  14   3      170.25      162.92      5.36 o
   2  14   3       95.49       93.63      4.06 o
   3  14   3       92.99       79.46      3.93 o
   4  14   3      155.24      158.39      5.28 o
   5  14   3      402.27      388.71      9.00 o
   6  14   3        4.94        7.14      3.64 o
   7  14   3      215.92      205.76      8.88 o
   8  14   3       57.81       79.75      6.46 o
   9  14   3        3.27        6.60      4.46 o
  10  14   3        2.94        9.77      4.66 o
  11  14   3       51.02       52.59     11.35 o
 -11  15   3       16.52       17.36      5.60 o
 -10  15   3       39.06       52.39      6.61 o
  -9  15   3       34.70       36.04      5.74 o
  -8  15   3        2.63       -1.02      3.97 o
  -7  15   3       18.50       19.48      4.19 o
  -6  15   3       52.01       47.23      4.23 o
  -5  15   3     1881.17     1854.30     20.00 o
  -4  15   3      114.32      108.67      5.28 o
  -3  15   3      706.76      645.94     12.01 o
  -2  15   3       82.92       85.88      4.99 o
  -1  15   3      924.08      911.29     14.45 o
   0  15   3       30.33       30.68      2.94 o
   1  15   3      498.69      486.26      8.77 o
   2  15   3       60.87       51.84      3.78 o
   3  15   3       22.82       13.05      3.15 o
   4  15   3       55.92       56.38      3.87 o
   5  15   3        5.83       -1.90      2.97 o
   6  15   3        0.76       -2.18      3.99 o
   7  15   3       83.34       79.08      6.48 o
   8  15   3       18.41       16.72      6.52 o
   9  15   3      135.85      138.94      8.98 o
  10  15   3        5.85        8.23      5.13 o
 -11  16   3       13.55        7.52      6.20 o
 -10  16   3       70.41       99.49     12.82 o
  -9  16   3        7.51        7.42      5.06 o
  -8  16   3        4.80        5.92      4.50 o
  -7  16   3       11.62       10.48      4.52 o
  -6  16   3       20.39       20.87      5.03 o
  -5  16   3        0.01        4.60      2.89 o
  -4  16   3      148.74      145.57      5.86 o
  -3  16   3       75.87       68.90      4.16 o
  -2  16   3      107.16      103.37      5.43 o
  -1  16   3      136.32      123.73      5.85 o
   0  16   3       14.72       14.45      2.80 o
   1  16   3      381.48      378.98      8.07 o
   2  16   3      148.49      179.96      6.20 o
   3  16   3      125.44      104.56      7.38 o
   4  16   3      154.64      145.03      5.56 o
   5  16   3        2.64        2.15      4.04 o
   6  16   3       22.81       19.85      4.93 o
   7  16   3      115.75      102.94      7.31 o
   8  16   3       49.66       44.52      5.90 o
   9  16   3       72.22       66.35      7.05 o
  10  16   3        6.75       10.67      5.47 o
 -10  17   3       97.32      126.84      8.97 o
  -9  17   3        8.66       13.38      5.55 o
  -8  17   3       15.29       17.83      6.06 o
  -7  17   3       52.61       54.49      8.88 o
  -6  17   3       78.51       58.43      6.29 o
  -5  17   3        5.79        0.18      3.79 o
  -4  17   3      182.49      181.31      7.73 o
  -3  17   3      308.75      292.99      9.56 o
  -2  17   3      701.56      685.71     14.42 o
  -1  17   3      179.72      193.95      5.66 o
   0  17   3       15.86       20.78      3.13 o
   1  17   3       83.79       77.88      4.34 o
   2  17   3      497.78      499.64     12.82 o
   3  17   3       14.70        9.08      3.90 o
   4  17   3      168.11      160.96      5.98 o
   5  17   3        4.05        0.31      4.19 o
   6  17   3        0.33        4.66      6.05 o
   7  17   3        0.00       -4.13      4.17 o
   8  17   3        5.21        2.60      4.82 o
   9  17   3       39.11       61.50      7.15 o
  10  17   3       10.62        6.53      5.81 o
 -10  18   3        0.47       -1.46      5.62 o
  -9  18   3        0.05        3.78      5.35 o
  -8  18   3       37.78       51.10      6.87 o
  -7  18   3        0.61       -2.26      4.69 o
  -6  18   3      172.93      192.77      9.63 o
  -5  18   3        2.71        5.59      4.09 o
  -4  18   3     1063.27     1073.23     19.07 o
  -3  18   3       61.03       70.21      5.74 o
  -2  18   3      706.30      691.67     17.89 o
  -1  18   3      326.23      353.18     10.90 o
   0  18   3      958.73      982.19     16.62 o
   1  18   3      548.85      538.81     14.23 o
   2  18   3      573.10      641.88     18.27 o
   3  18   3      100.61       92.33      6.24 o
   4  18   3       15.90       15.38      4.80 o
   5  18   3       31.57       28.73      5.44 o
   6  18   3        0.60        0.99      4.56 o
   7  18   3        1.87        4.30      4.89 o
   8  18   3       12.45       13.47      5.63 o
   9  18   3       68.05       76.77      7.84 o
  -9  19   3       99.01      112.53      9.13 o
  -8  19   3       77.84       88.05      8.12 o
  -7  19   3       30.93       25.26      6.10 o
  -6  19   3       36.85       46.27      6.52 o
  -5  19   3        1.29        5.39      4.74 o
  -4  19   3        4.17       12.94      4.33 o
  -3  19   3       19.72       27.15      4.95 o
  -2  19   3      234.54      219.63      8.87 o
  -1  19   3       20.00       14.72      6.80 o
   0  19   3        0.78       14.51      5.29 o
   1  19   3      803.06      795.45     16.64 o
   2  19   3      449.43      491.89     12.87 o
   3  19   3       43.48       60.08      5.89 o
   4  19   3       25.18       33.46      6.19 o
   5  19   3       64.04       63.30      6.84 o
   6  19   3       10.23        0.55      4.80 o
   7  19   3        2.13        1.29      4.96 o
   8  19   3       74.50       87.20      8.20 o
   9  19   3        5.23       15.95      6.22 o
  -9  20   3        1.82       11.41      6.26 o
  -8  20   3        0.88        5.47      5.83 o
  -7  20   3       26.89       35.58      6.69 o
  -6  20   3       79.26       97.91      8.34 o
  -5  20   3        1.11        3.61      5.12 o
  -4  20   3       14.86       19.85      5.57 o
  -3  20   3       45.32       56.31      5.83 o
  -2  20   3        0.49        2.21      4.23 o
  -1  20   3       26.37       22.20      5.58 o
   0  20   3       36.11       43.71      6.55 o
   1  20   3      241.60      226.79     10.86 o
   2  20   3        1.23       -3.61      4.19 o
   3  20   3        0.30       -1.03      4.27 o
   4  20   3        0.62       -2.41      4.05 o
   5  20   3      162.88      159.27      9.53 o
   6  20   3        1.17        3.88      5.25 o
   7  20   3       25.29       18.14      6.15 o
   8  20   3       12.36       36.37      6.96 o
  -8  21   3       11.38        8.10      8.87 o
  -7  21   3        0.64       -0.02      5.42 o
  -6  21   3       91.27      106.50     11.60 o
  -5  21   3        2.64        2.38      5.50 o
  -4  21   3       25.34        7.11      6.10 o
  -3  21   3        2.55        0.33      4.27 o
  -2  21   3       11.12        2.86      5.42 o
  -1  21   3        7.09        4.12      5.07 o
   0  21   3        5.08        3.04      7.85 o
   1  21   3       15.39       13.57      5.56 o
   2  21   3      153.68      154.63      9.07 o
   3  21   3       14.64        5.22      4.65 o
   4  21   3        6.70        0.38      4.50 o
   5  21   3       64.83       80.78      7.89 o
   6  21   3       16.90       15.83      6.02 o
   7  21   3       16.95       20.38      6.45 o
   8  21   3       25.36       19.25      7.91 o
  -7  22   3       14.08        4.16      6.17 o
  -6  22   3        1.64       -1.81      5.43 o
  -5  22   3        9.24        0.51      5.55 o
  -4  22   3        8.45       15.63      6.18 o
  -3  22   3        8.23       11.93      5.49 o
  -2  22   3       17.15        6.84      5.47 o
  -1  22   3        7.88       -3.48      5.16 o
   0  22   3        3.19        2.03      5.10 o
   1  22   3       91.24       97.34      8.15 o
   2  22   3      188.99      211.17     10.69 o
   3  22   3        2.89        0.75      8.36 o
   4  22   3       34.38       44.47      7.01 o
   5  22   3        9.99        4.39      5.69 o
   6  22   3       39.70       37.87      7.23 o
   7  22   3       12.90       26.00      7.06 o
  -7  23   3       12.41       16.22      8.25 o
  -6  23   3        4.13       -2.02      5.87 o
  -5  23   3       21.42       16.03      6.66 o
  -4  23   3        7.15       10.69     10.73 o
  -3  23   3       10.95       13.08      6.78 o
  -2  23   3       20.76       21.12      7.38 o
  -1  23   3       10.55       13.84      5.87 o
   0  23   3        0.57       -5.78      5.78 o
   1  23   3       17.98       21.38      6.36 o
   2  23   3        4.34       11.19      5.50 o
   3  23   3        9.00        6.24      6.63 o
   4  23   3       88.99       96.96     17.50 o
   5  23   3        0.16        1.32      5.60 o
   6  23   3       11.01       12.30      7.80 o
  -6  24   3        0.08        0.36      9.24 o
  -5  24   3        0.33        4.01      7.44 o
  -4  24   3      118.71      173.83     15.97 o
  -3  24   3        2.08        3.57      6.87 o
  -2  24   3       41.61       41.19      7.31 o
  -1  24   3       39.21       36.25      9.41 o
   0  24   3        9.06        4.62      6.82 o
   1  24   3       61.56       61.08      7.98 o
   2  24   3       14.03        5.70      5.93 o
   3  24   3        0.01       -2.44      6.57 o
   4  24   3        0.66       -3.43      6.19 o
   5  24   3        0.62        2.17      7.00 o
  -5  25   3        2.42        4.35     18.98 o
  -4  25   3        1.17       -0.49      8.87 o
  -3  25   3        3.76       -4.10      6.86 o
  -2  25   3       10.62       14.87      6.45 o
  -1  25   3        2.33       -5.79      5.79 o
   0  25   3        7.36       15.63      6.53 o
   1  25   3       60.50       63.89      8.27 o
   2  25   3       31.29       20.28     13.71 o
   3  25   3        4.57        7.78      9.02 o
   4  25   3        1.63       -3.56      6.75 o
  -3  26   3        0.62      -10.52     10.52 o
  -2  26   3       10.48        8.35      8.07 o
  -1  26   3        0.82        2.18      6.53 o
   0  26   3        7.43        5.28      6.34 o
   1  26   3       44.31       61.48      8.73 o
   2  26   3        0.18       -2.81      6.80 o
 -12   0   4        0.20       12.46     11.62 o
 -10   0   4        0.02       -7.00      9.05 o
  -8   0   4     1019.17      992.59     15.93 o
  -6   0   4     2010.09     1996.86     32.73 o
  -4   0   4     1882.43     1918.78     44.67 o
  -2   0   4    14756.91    14575.18    185.53 o
   0   0   4    25501.56    25917.06    399.33 o
   2   0   4      141.48      156.30      4.99 o
   4   0   4      159.08      146.33      4.75 o
   6   0   4      120.40      110.78      6.87 o
   8   0   4      175.41      158.92      7.80 o
  10   0   4      175.83      200.41     12.36 o
 -13   1   4        1.11       12.60      9.80 o
 -12   1   4        4.07       -7.22      7.22 o
 -11   1   4      119.57      104.75      6.79 o
 -10   1   4       62.48       47.51      3.74 o
  -9   1   4       26.56       18.41      3.01 o
  -8   1   4      206.32      210.34      4.76 o
  -7   1   4       86.18      105.76      3.41 o
  -6   1   4      316.67      342.07      6.64 o
  -5   1   4      792.50      799.50     10.01 o
  -4   1   4        3.80       -0.19      1.28 o
  -3   1   4     1747.80     1766.17     17.24 o
  -2   1   4     5077.04     5125.31     47.67 o
  -1   1   4     2546.02     2410.13     21.61 o
   0   1   4    15177.99    15204.90    166.98 o
   1   1   4     2146.69     2106.12     22.89 o
   2   1   4    12476.83    12841.10    120.27 o
   3   1   4      476.64      474.71      7.06 o
   4   1   4     1168.79     1174.46     14.17 o
   5   1   4      446.14      456.31      6.79 o
   6   1   4     1149.07     1140.66     13.11 o
   7   1   4      104.54      101.66      3.76 o
   8   1   4      190.33      189.23      6.38 o
   9   1   4      113.54      114.15      5.51 o
  10   1   4       11.28        8.44      4.39 o
  11   1   4        1.04        6.86      3.76 o
  12   1   4       49.04       45.54      7.68 o
 -13   2   4        3.93        3.38      8.88 o
 -12   2   4        7.59       10.51      8.87 o
 -11   2   4        2.46        4.14      2.83 o
 -10   2   4        1.83       -2.77      2.77 o
  -9   2   4        0.25       -2.41      2.41 o
  -8   2   4      435.27      417.23      6.72 o
  -7   2   4        0.24        2.71      1.86 o
  -6   2   4       31.02       31.95      1.99 o
  -5   2   4       30.15       33.39      1.65 o
  -4   2   4      529.18      466.85      7.56 o
  -3   2   4     3299.27     3331.58     27.73 o
  -2   2   4     4586.70     4343.33     40.86 o
  -1   2   4      342.06      404.76     10.41 o
   0   2   4     2314.97     2203.77     26.96 o
   1   2   4     6808.80     6965.95     70.51 o
   2   2   4      770.69      836.89      9.60 o
   3   2   4     1135.93     1127.21     11.95 o
   4   2   4      245.32      198.72      4.19 o
   5   2   4      108.86       92.85      2.78 o
   6   2   4      164.40      141.89      4.06 o
   7   2   4      311.42      310.54      6.06 o
   8   2   4      333.09      308.34      7.97 o
   9   2   4       31.12       20.14      3.74 o
  10   2   4       20.11       19.00      3.97 o
  11   2   4        3.20       12.63      3.91 o
  12   2   4        1.20        1.65      5.29 o
  13   2   4        8.69       11.25      6.84 o
 -13   3   4       25.16       43.33     16.72 o
 -12   3   4        2.99        0.14      4.27 o
 -11   3   4      229.01      189.28      6.67 o
 -10   3   4       71.18       69.42     10.69 o
  -9   3   4      204.49      207.86     11.69 o
  -8   3   4      313.61      294.45      5.71 o
  -7   3   4       20.84       21.48      3.07 o
  -6   3   4        0.56        0.17      1.54 o
  -5   3   4      873.14      887.40     12.44 o
  -4   3   4      842.73      927.21     11.22 o
  -3   3   4      127.59      112.53      2.90 o
  -2   3   4     2365.23     2232.75     24.47 o
  -1   3   4     1091.30     1065.13     11.81 o
   0   3   4     2792.57     2715.99     32.65 o
   1   3   4     2597.40     2395.84     25.90 o
   2   3   4      326.94      326.74      5.17 o
   3   3   4     1810.72     1890.26     18.37 o
   4   3   4        6.58       13.61      1.69 o
   5   3   4       16.78       19.78      1.70 o
   6   3   4       30.28       31.87      2.38 o
   7   3   4      154.41      149.39      4.60 o
   8   3   4       88.45       91.50      4.87 o
   9   3   4      527.72      504.08     11.51 o
  10   3   4       31.46       36.42      4.77 o
  11   3   4       19.45       21.55      4.16 o
  12   3   4        2.70        7.08      4.07 o
 -13   4   4       23.25       17.20     14.04 o
 -12   4   4        6.78       -4.81      4.81 o
 -11   4   4        9.02       13.04      4.68 o
 -10   4   4        0.06       -2.84      2.84 o
  -9   4   4       29.56       19.41      3.24 o
  -8   4   4      207.38      162.29      6.19 o
  -7   4   4      166.21      159.21      4.66 o
  -6   4   4        2.44        2.83      2.25 o
  -5   4   4     1899.81     1933.67     19.16 o
  -4   4   4      491.23      497.46      9.85 o
  -3   4   4      263.77      227.95      4.51 o
  -2   4   4     7773.98     7591.80     76.51 o
  -1   4   4     1190.79     1216.24     16.58 o
   0   4   4      652.32      672.40      9.50 o
   1   4   4       10.53       17.91      3.14 o
   2   4   4        9.73       19.74      2.25 o
   3   4   4     1637.32     1572.09     15.88 o
   4   4   4     2800.05     2961.97     30.06 o
   5   4   4      266.64      234.82      8.87 o
   6   4   4       25.19       24.85      2.31 o
   7   4   4      127.12      130.65      5.03 o
   8   4   4       21.69       16.33      4.88 o
   9   4   4        0.35       -4.77      5.83 o
  10   4   4        7.72        8.45      3.76 o
  11   4   4        0.13        0.65      3.66 o
  12   4   4        3.13       -3.76      3.91 o
 -13   5   4        2.30       -7.63     11.78 o
 -12   5   4       10.55       12.73      6.73 o
 -11   5   4       78.86       65.23      4.98 o
 -10   5   4      160.33      185.44      6.50 o
  -9   5   4      240.43      232.73     12.08 o
  -8   5   4       46.89       43.30      4.48 o
  -7   5   4      156.68      150.03      4.61 o
  -6   5   4      556.23      551.72     14.02 o
  -5   5   4       11.93        2.43      1.28 o
  -4   5   4     1784.80     1966.19     22.47 o
  -3   5   4      194.72      152.78      6.60 o
  -2   5   4      142.51      146.79      5.54 o
  -1   5   4     2179.78     2117.02     23.86 o
   0   5   4      328.97      320.50      6.76 o
   1   5   4       72.62       98.48      3.47 o
   2   5   4      403.22      380.91      6.04 o
   3   5   4     6806.06     7049.58     60.99 o
   4   5   4      345.32      357.00      5.87 o
   5   5   4      288.94      250.29      6.63 o
   6   5   4        6.44        5.66      2.20 o
   7   5   4       69.61       63.99      5.84 o
   8   5   4      744.94      674.88     12.60 o
   9   5   4       17.05       14.33      3.81 o
  10   5   4        0.02        4.63      3.74 o
  11   5   4        4.00        2.04      3.25 o
  12   5   4        0.12       -1.01      3.86 o
 -13   6   4        5.41        5.47     14.67 o
 -12   6   4        2.61       -2.51      3.57 o
 -11   6   4        0.53        0.26      2.93 o
 -10   6   4        4.31        3.66      4.85 o
  -9   6   4       70.46       50.74      4.91 o
  -8   6   4      257.10      254.77      8.97 o
  -7   6   4       10.23       11.53      2.65 o
  -6   6   4      100.14      108.57      4.39 o
  -5   6   4       12.33        7.29      1.69 o
  -4   6   4       87.55       92.50      3.70 o
  -3   6   4      117.09       94.12      3.36 o
  -2   6   4     2384.95     2503.38     27.96 o
  -1   6   4      126.58      157.85      4.39 o
   0   6   4      209.71      256.36      5.54 o
   1   6   4      464.45      483.71      9.08 o
   2   6   4      800.81      799.13      9.45 o
   3   6   4       20.34       22.09      2.29 o
   4   6   4       86.65       82.91      3.70 o
   5   6   4       92.34      106.03      3.45 o
   6   6   4     1046.66     1073.56     15.46 o
   7   6   4      614.86      619.30     11.72 o
   8   6   4        0.93        0.68      3.61 o
   9   6   4       11.00       10.65      4.71 o
  10   6   4        0.26        1.89      3.22 o
  11   6   4        3.64        0.50      3.48 o
  12   6   4        3.82        1.98      3.05 o
 -13   7   4       58.32       76.46      8.66 o
 -12   7   4       24.33       42.10      8.29 o
 -11   7   4        0.81       -4.90      4.90 o
 -10   7   4       46.51       42.63      7.71 o
  -9   7   4       91.47       97.28      6.26 o
  -8   7   4     1269.23     1338.30     24.34 o
  -7   7   4       96.36      107.62      5.46 o
  -6   7   4       71.92       65.18      4.13 o
  -5   7   4      442.19      440.98      9.15 o
  -4   7   4     2893.76     3114.17     31.32 o
  -3   7   4      221.12      241.38      5.57 o
  -2   7   4       42.97       46.63      2.88 o
  -1   7   4     2229.78     2262.31     26.04 o
   0   7   4      204.07      188.49      4.52 o
   1   7   4     1860.21     1895.12     22.57 o
   2   7   4     1615.98     1590.80     17.55 o
   3   7   4       41.11       45.42      2.85 o
   4   7   4      280.64      241.96      5.12 o
   5   7   4      424.46      451.06      7.99 o
   6   7   4       31.90       36.71      2.83 o
   7   7   4       11.25       18.36      4.39 o
   8   7   4       62.06       67.40      4.74 o
   9   7   4       72.32       81.99      5.84 o
  10   7   4       64.63       49.26      4.68 o
  11   7   4        6.87        0.89      3.08 o
  12   7   4        3.45        7.61      3.66 o
 -13   8   4        9.81        6.35      6.42 o
 -12   8   4       25.37       12.16      3.98 o
 -11   8   4       22.30       26.26      5.05 o
 -10   8   4      135.03      148.10      8.17 o
  -9   8   4      154.59      182.99     11.56 o
  -8   8   4       13.81       22.09      5.24 o
  -7   8   4        0.10        2.48      2.54 o
  -6   8   4      551.58      520.99      7.98 o
  -5   8   4       32.65       31.29      2.34 o
  -4   8   4       53.35       42.31      2.53 o
  -3   8   4       82.82       81.15      3.33 o
  -2   8   4      166.74      171.87      5.07 o
  -1   8   4      765.79      790.69     11.89 o
   0   8   4       78.77       73.94      3.15 o
   1   8   4       80.86       67.64      3.85 o
   2   8   4     1570.05     1576.72     29.34 o
   3   8   4      542.39      537.04      6.96 o
   4   8   4        1.25        3.22      1.60 o
   5   8   4      271.38      275.88      5.93 o
   6   8   4      112.34      118.31      4.72 o
   7   8   4      834.55      801.37     12.84 o
   8   8   4      584.40      562.66     12.93 o
   9   8   4       76.55       74.72      5.09 o
  10   8   4        5.45        2.59      3.40 o
  11   8   4        3.92        1.12      3.45 o
  12   8   4       25.71       16.58      4.78 o
 -12   9   4        6.38        6.40      4.90 o
 -11   9   4      125.36      123.58      7.81 o
 -10   9   4       12.48       10.04      5.44 o
  -9   9   4      224.34      197.84      9.21 o
  -8   9   4      300.56      285.22      9.19 o
  -7   9   4     1527.42     1477.29     18.93 o
  -6   9   4      440.28      438.31      6.95 o
  -5   9   4       61.61       56.99      3.00 o
  -4   9   4      544.53      556.10      7.83 o
  -3   9   4       34.31       35.36      2.67 o
  -2   9   4      795.79      869.45     12.98 o
  -1   9   4       76.42       64.39      3.45 o
   0   9   4       33.78       31.21      2.58 o
   1   9   4       17.61       14.46      2.21 o
   2   9   4      633.63      741.28      9.15 o
   3   9   4     1082.20     1177.92     14.82 o
   4   9   4      304.64      349.36      5.74 o
   5   9   4       78.77       82.16      3.24 o
   6   9   4       57.16       52.70      3.75 o
   7   9   4      283.80      276.14      8.18 o
   8   9   4       13.57       14.90      3.34 o
   9   9   4       16.02       13.45      3.56 o
  10   9   4       15.76       17.84      3.95 o
  11   9   4        0.10        3.81      3.75 o
  12   9   4        0.04        1.78      4.02 o
 -12  10   4        0.51       -5.56      5.56 o
 -11  10   4        7.97        7.58      4.97 o
 -10  10   4       32.26       35.29      5.87 o
  -9  10   4      204.72      220.77     12.14 o
  -8  10   4       22.29       11.59      3.54 o
  -7  10   4      160.72      147.88      5.74 o
  -6  10   4      193.05      172.01      5.23 o
  -5  10   4       82.56       77.63      3.90 o
  -4  10   4       45.97       49.93      2.75 o
  -3  10   4       12.95        2.62      1.96 o
  -2  10   4       19.13       14.54      3.32 o
  -1  10   4        4.14        5.22      2.70 o
   0  10   4      267.31      250.69      8.56 o
   1  10   4        1.34        1.96      1.59 o
   2  10   4        0.54        2.32      1.59 o
   3  10   4     1027.41     1060.35     12.05 o
   4  10   4       11.23       13.65      1.92 o
   5  10   4      250.04      242.75      5.13 o
   6  10   4        0.99       -0.88      2.42 o
   7  10   4       17.28        8.54      3.15 o
   8  10   4       30.14       17.36      3.61 o
   9  10   4      322.98      306.14     13.72 o
  10  10   4        1.63        1.29      3.89 o
  11  10   4       40.41       37.30      5.00 o
  12  10   4       79.38       83.92      9.31 o
 -12  11   4        7.32       14.15      6.80 o
 -11  11   4        7.06        2.55      5.01 o
 -10  11   4        0.27        5.42      4.77 o
  -9  11   4       80.70       75.59      7.18 o
  -8  11   4       67.39       65.78      5.01 o
  -7  11   4       10.80        5.70      3.19 o
  -6  11   4      150.72      133.10      5.62 o
  -5  11   4      627.36      616.32      9.03 o
  -4  11   4        0.00        0.94      2.26 o
  -3  11   4        1.10        4.18      2.10 o
  -2  11   4       31.55       32.11      3.36 o
  -1  11   4      508.32      556.02     10.48 o
   0  11   4      560.72      578.10     10.71 o
   1  11   4       22.04       17.94      2.43 o
   2  11   4      659.43      671.90      8.94 o
   3  11   4       79.85       61.45      3.53 o
   4  11   4      755.32      777.62      9.67 o
   5  11   4      513.25      499.23      7.18 o
   6  11   4        4.45        4.86      2.89 o
   7  11   4        5.13       -2.80      2.91 o
   8  11   4       19.61       11.38      3.92 o
   9  11   4      102.36       97.41      6.38 o
  10  11   4        0.06       -0.14      3.89 o
  11  11   4        4.69        8.29      4.44 o
 -12  12   4        0.88        0.11      5.48 o
 -11  12   4        0.48       -0.29      5.34 o
 -10  12   4       23.63       20.85      5.74 o
  -9  12   4       10.43       10.81      4.56 o
  -8  12   4      124.20      112.30     13.27 o
  -7  12   4      392.76      405.89      9.46 o
  -6  12   4      668.82      700.42     11.20 o
  -5  12   4      322.73      309.77      6.57 o
  -4  12   4       33.72       27.17      2.65 o
  -3  12   4       45.79       52.20      3.21 o
  -2  12   4        0.53       -1.96      1.96 o
  -1  12   4      243.48      260.18      7.43 o
   0  12   4       23.60       27.01      3.29 o
   1  12   4      976.54      955.08     12.18 o
   2  12   4        4.59        4.06      1.81 o
   3  12   4       22.33       32.14      3.00 o
   4  12   4       78.40       89.59      3.49 o
   5  12   4      312.19      295.94      6.02 o
   6  12   4        0.14       -0.22      3.19 o
   7  12   4      133.94      148.72      6.65 o
   8  12   4       49.49       40.02      4.83 o
   9  12   4       54.33       60.02      6.32 o
  10  12   4       25.94       22.70      6.63 o
  11  12   4        1.18        4.91      4.90 o
 -12  13   4        1.44       -5.08      8.83 o
 -11  13   4       11.38       18.81      6.45 o
 -10  13   4       73.92       75.00      7.64 o
  -9  13   4        6.40        5.89      4.28 o
  -8  13   4       76.60       71.51      6.15 o
  -7  13   4      420.83      396.67      9.50 o
  -6  13   4       58.23       56.58      4.34 o
  -5  13   4      899.33      954.91     12.50 o
  -4  13   4      122.60      125.75      6.04 o
  -3  13   4      401.36      384.81      6.97 o
  -2  13   4       16.44        8.53      2.20 o
  -1  13   4        6.97        0.06      2.71 o
   0  13   4      743.40      719.69     13.06 o
   1  13   4      824.43      832.80     11.97 o
   2  13   4      424.64      425.84      7.07 o
   3  13   4       99.79       70.28      4.15 o
   4  13   4       30.44       38.54      3.45 o
   5  13   4       23.07       28.55      3.16 o
   6  13   4      175.81      180.06      7.18 o
   7  13   4        0.44       -3.37      3.37 o
   8  13   4       13.50       13.97      4.60 o
   9  13   4       64.67       77.83      6.35 o
  10  13   4        0.21        0.03      4.33 o
  11  13   4       78.92      103.16      7.51 o
 -11  14   4        1.75        6.70      5.92 o
 -10  14   4        0.15       -1.28      5.45 o
  -9  14   4        9.37        3.17      6.24 o
  -8  14   4       22.83       35.79      5.25 o
  -7  14   4       40.05       44.67      4.46 o
  -6  14   4      156.33      127.41      6.39 o
  -5  14   4      142.00      151.22      5.45 o
  -4  14   4      177.11      157.14      6.89 o
  -3  14   4      559.55      561.55      8.93 o
  -2  14   4      237.59      203.91      5.36 o
  -1  14   4       66.99       68.90      4.39 o
   0  14   4       33.13       27.18      3.83 o
   1  14   4       58.41       70.52      4.12 o
   2  14   4        0.85       -2.19      2.19 o
   3  14   4       57.33       67.93      5.36 o
   4  14   4      163.70      151.94      5.34 o
   5  14   4       22.91       27.17      3.84 o
   6  14   4        8.12        1.81      3.35 o
   7  14   4       23.57       19.32      4.63 o
   8  14   4       15.20       16.14      5.13 o
   9  14   4        0.26       -4.17      4.17 o
  10  14   4       28.70       20.56      5.19 o
  11  14   4       14.08       15.25      7.71 o
 -11  15   4        0.72        5.58      6.40 o
 -10  15   4        0.98        0.27      9.72 o
  -9  15   4       14.53       11.81      4.89 o
  -8  15   4       37.59       49.00      5.97 o
  -7  15   4       43.08       48.06      5.08 o
  -6  15   4       29.49       38.41      4.62 o
  -5  15   4       11.52       12.21      3.18 o
  -4  15   4     1942.76     1955.44     23.88 o
  -3  15   4      126.37      122.90      5.23 o
  -2  15   4      200.94      182.22      5.52 o
  -1  15   4       55.85       55.12      4.84 o
   0  15   4      118.40      107.50      5.84 o
   1  15   4       14.76       20.33      3.22 o
   2  15   4        0.79       -2.49      2.49 o
   3  15   4       34.08       24.63      3.48 o
   4  15   4      136.46      137.57      5.30 o
   5  15   4        0.04       -2.92      2.92 o
   6  15   4       36.51       42.96      4.93 o
   7  15   4        8.35        5.49      4.40 o
   8  15   4        0.01        3.17      4.27 o
   9  15   4       44.66       39.31      7.29 o
  10  15   4        3.83        6.37      5.19 o
 -11  16   4       31.36       28.92     14.94 o
 -10  16   4       16.48       16.29      6.87 o
  -9  16   4       66.40       76.99      7.32 o
  -8  16   4       70.96       90.99      7.33 o
  -7  16   4        0.00       -1.66      4.27 o
  -6  16   4        0.15       -2.60      5.15 o
  -5  16   4       45.56       45.28      4.28 o
  -4  16   4       31.82       25.54      3.71 o
  -3  16   4      298.37      292.08      7.56 o
  -2  16   4       14.18       19.19      4.29 o
  -1  16   4     1477.94     1541.71     21.19 o
   0  16   4       60.66       62.06      4.26 o
   1  16   4       48.24       46.32      3.99 o
   2  16   4      227.94      196.89      6.66 o
   3  16   4       75.65       79.26      4.76 o
   4  16   4      195.79      161.87      5.91 o
   5  16   4      159.47      161.16      6.54 o
   6  16   4        1.39        2.39      3.80 o
   7  16   4       18.90       20.90      5.12 o
   8  16   4       66.04       58.52      6.45 o
   9  16   4        1.68       -0.77      5.92 o
  10  16   4       31.01       22.14      8.20 o
 -10  17   4       89.68      109.56     10.06 o
  -9  17   4        6.09        8.03      5.49 o
  -8  17   4        0.43        2.87      4.79 o
  -7  17   4        1.87       -4.19      4.43 o
  -6  17   4       23.84       23.29      8.36 o
  -5  17   4       16.65        9.18      4.22 o
  -4  17   4      153.30      134.47      6.96 o
  -3  17   4       30.26       24.77      4.67 o
  -2  17   4       41.99       43.33      5.04 o
  -1  17   4       85.35       76.98      5.46 o
   0  17   4      145.15      114.10      5.39 o
   1  17   4      342.92      331.00      8.97 o
   2  17   4        0.04       -0.53      3.19 o
   3  17   4        2.27        1.47      3.03 o
   4  17   4       76.69       69.04      4.54 o
   5  17   4        0.01       -1.20      3.54 o
   6  17   4        0.06        0.73      3.88 o
   7  17   4        5.34        0.01      4.47 o
   8  17   4       51.39       61.86      7.05 o
   9  17   4       25.39       32.32      6.21 o
 -10  18   4       12.52       28.21      7.80 o
  -9  18   4       12.69       13.60      6.17 o
  -8  18   4       23.42       27.89      6.19 o
  -7  18   4       16.40       12.27      5.72 o
  -6  18   4        0.28       -0.21      4.50 o
  -5  18   4        2.41       -0.52      3.79 o
  -4  18   4        7.87        6.24      4.21 o
  -3  18   4       61.00       65.88      6.72 o
  -2  18   4      148.47      136.08      9.08 o
  -1  18   4       14.58       13.43      4.77 o
   0  18   4        3.90        0.55      4.49 o
   1  18   4        4.47       -0.67      3.92 o
   2  18   4       85.17       65.72      7.59 o
   3  18   4       25.34       33.06      4.90 o
   4  18   4       44.54       51.53      5.36 o
   5  18   4       87.20       78.41      6.93 o
   6  18   4        3.27        3.92      4.61 o
   7  18   4       41.69       35.72      5.95 o
   8  18   4        9.43        7.57      5.47 o
   9  18   4       12.27        2.00      5.43 o
  -9  19   4       21.10       32.94     10.50 o
  -8  19   4        3.69        3.23      5.60 o
  -7  19   4        9.04       -1.55      4.94 o
  -6  19   4       13.77        4.78      5.21 o
  -5  19   4       77.86       65.41      7.04 o
  -4  19   4        1.26       -3.79      3.79 o
  -3  19   4       17.70       15.06      4.67 o
  -2  19   4       13.62       14.27      4.51 o
  -1  19   4       55.02       66.98      6.87 o
   0  19   4       43.78       39.19      6.01 o
   1  19   4       26.88       16.18      4.86 o
   2  19   4       44.60       44.82      5.69 o
   3  19   4       59.37       60.57      5.95 o
   4  19   4       31.25       36.28      5.96 o
   5  19   4        0.15       -0.85      4.48 o
   6  19   4       53.56       43.26      6.55 o
   7  19   4        4.27        0.35      4.96 o
   8  19   4        0.36       -1.32      5.28 o
  -9  20   4        2.15        3.44      8.36 o
  -8  20   4       32.70       46.36      7.59 o
  -7  20   4        4.03       -5.56      5.56 o
  -6  20   4        1.27        1.38      5.16 o
  -5  20   4        6.84        1.11      5.09 o
  -4  20   4        0.10        3.01      4.81 o
  -3  20   4       18.69        5.55      5.22 o
  -2  20   4      117.86      117.46      7.31 o
  -1  20   4       22.52       25.49      6.06 o
   0  20   4        5.49        0.32      4.79 o
   1  20   4      137.99      105.91      8.07 o
   2  20   4       19.22       23.70      5.28 o
   3  20   4       15.94        7.36      4.53 o
   4  20   4        5.25        4.63      4.62 o
   5  20   4       46.08       48.94      6.83 o
   6  20   4        4.92        3.32      5.26 o
   7  20   4        2.72        0.01      5.20 o
   8  20   4       12.25        7.72      5.79 o
  -8  21   4       18.91        8.01      7.84 o
  -7  21   4        5.61        1.17      5.82 o
  -6  21   4        1.44       -3.40      7.32 o
  -5  21   4       41.15       33.14      6.77 o
  -4  21   4      120.59      136.48     14.32 o
  -3  21   4       58.88       61.00      6.39 o
  -2  21   4        9.23       19.07      5.52 o
  -1  21   4       22.95       27.10      5.81 o
   0  21   4       43.64       51.62      6.84 o
   1  21   4       22.91        3.53      5.07 o
   2  21   4       24.81       15.06      7.39 o
   3  21   4      211.64      211.79      9.38 o
   4  21   4        2.64        7.71      5.29 o
   5  21   4        0.26       -0.14      4.88 o
   6  21   4       79.05       88.55      8.51 o
   7  21   4       38.92       41.91      7.41 o
  -7  22   4        7.52        1.92      6.14 o
  -6  22   4       17.60       27.83      7.36 o
  -5  22   4       30.49       27.40      6.81 o
  -4  22   4        8.18       -0.65      5.28 o
  -3  22   4        0.03       -1.69      5.05 o
  -2  22   4        0.01       -3.03      4.93 o
  -1  22   4       23.58       32.00      6.24 o
   0  22   4       33.61       23.37      6.04 o
   1  22   4       36.47       51.16      7.72 o
   2  22   4        5.88       -3.77      5.12 o
   3  22   4        0.59       -2.24      7.74 o
   4  22   4       14.13        8.40      5.87 o
   5  22   4       99.41      126.33      9.53 o
   6  22   4       11.75       22.58      6.80 o
   7  22   4       34.87       36.73     13.76 o
  -6  23   4       16.41        9.79      6.76 o
  -5  23   4       16.88       15.84      9.26 o
  -4  23   4        8.81        6.13     12.86 o
  -3  23   4        1.78       -1.81      8.85 o
  -2  23   4       16.13       13.08      5.91 o
  -1  23   4       38.85       42.16      6.89 o
   0  23   4        3.95       -1.20      6.60 o
   1  23   4        4.83        0.09      5.43 o
   2  23   4       16.70       21.37      6.22 o
   3  23   4        6.70       18.63      6.94 o
   4  23   4      132.91      160.74     11.76 o
   5  23   4       27.14       49.07     12.40 o
   6  23   4       67.21       84.08      9.08 o
  -5  24   4        1.19        1.38      7.42 o
  -4  24   4        3.29        3.90      9.00 o
  -3  24   4        7.40       13.62      7.42 o
  -2  24   4        3.25        5.28      5.94 o
  -1  24   4       88.37      103.04      9.18 o
   0  24   4       17.35       27.19      7.00 o
   1  24   4       40.62       50.78      7.72 o
   2  24   4       49.94       52.01     12.90 o
   3  24   4       39.11       50.83      8.97 o
   4  24   4        1.47        0.33      7.06 o
   5  24   4        6.08        9.87      7.25 o
  -4  25   4       35.54       44.21     11.64 o
  -3  25   4       11.55       13.09      8.33 o
  -2  25   4        0.52       -4.02      6.05 o
  -1  25   4        0.47       -2.48      5.86 o
   0  25   4       56.81       68.66      8.42 o
   1  25   4        1.24        2.42      6.67 o
   2  25   4        5.93       -3.84      6.84 o
   3  25   4        1.23       10.56     10.78 o
  -2  26   4        7.22       -3.07      7.24 o
  -1  26   4        2.00       -5.54      5.54 o
   0  26   4       12.36       11.90      6.72 o
   1  26   4       21.77       43.09      8.09 o
   2  26   4       93.82      118.12     12.11 o
 -13   0   5       21.78       70.10     18.46 o
 -11   0   5       56.10       47.84      5.76 o
  -9   0   5      712.09      644.73     18.33 o
  -7   0   5       31.91       39.29      3.70 o
  -5   0   5      316.87      333.18     12.11 o
  -3   0   5    20120.63    19956.56    253.28 o
  -1   0   5    10684.53    10700.41    137.53 o
   1   0   5     6918.79     7020.42     91.61 o
   3   0   5     1595.10     1703.70     26.39 o
   5   0   5        0.38        0.33      1.89 o
   7   0   5       16.55       26.39      4.27 o
   9   0   5      573.18      639.23     19.36 o
  11   0   5      153.44      176.49     13.57 o
 -13   1   5        4.24        8.07      9.64 o
 -12   1   5        1.65        4.16      6.01 o
 -11   1   5        0.04       -2.71      2.87 o
 -10   1   5      185.72      176.68      6.72 o
  -9   1   5      531.64      514.61     12.86 o
  -8   1   5      171.22      156.97      6.25 o
  -7   1   5      100.52       87.93      3.40 o
  -6   1   5      322.42      347.90      6.33 o
  -5   1   5     1115.63     1223.97     14.64 o
  -4   1   5      767.26      790.50      9.90 o
  -3   1   5       12.96       12.51      4.70 o
  -2   1   5      750.85      685.35     10.16 o
  -1   1   5     2879.16     2931.93     26.23 o
   0   1   5      338.01      376.46      8.26 o
   1   1   5    21322.84    22721.89    248.49 o
   2   1   5     6572.03     6841.92     63.51 o
   3   1   5       18.00       16.92      1.80 o
   4   1   5       10.16       11.86      1.80 o
   5   1   5      320.11      338.87      5.25 o
   6   1   5        0.73       -1.80      1.80 o
   7   1   5      253.00      250.48      7.11 o
   8   1   5       41.35       29.69      3.88 o
   9   1   5       68.59       62.16      4.72 o
  10   1   5        4.59        4.47      6.94 o
  11   1   5      225.59      252.58     12.94 o
  12   1   5        0.09       11.10      4.71 o
 -13   2   5       46.86       62.52     12.89 o
 -12   2   5       53.55       66.32      4.62 o
 -11   2   5        6.04        7.55      3.12 o
 -10   2   5        0.80        2.99      2.98 o
  -9   2   5      183.12      184.80      7.06 o
  -8   2   5      502.31      492.84     11.41 o
  -7   2   5      440.27      399.68     10.73 o
  -6   2   5       81.88       91.64      4.22 o
  -5   2   5      977.93     1010.58     11.94 o
  -4   2   5      110.30      120.95      3.43 o
  -3   2   5       10.26        9.48      1.77 o
  -2   2   5      938.93      914.81     10.81 o
  -1   2   5     2003.67     2026.14     20.49 o
   0   2   5     1400.70     1382.79     18.70 o
   1   2   5      419.18      476.93     11.32 o
   2   2   5      534.64      607.55      7.83 o
   3   2   5     2791.00     3036.62     28.16 o
   4   2   5      800.36      822.24      9.94 o
   5   2   5      707.83      721.94     10.56 o
   6   2   5     1442.09     1449.72     18.95 o
   7   2   5       56.03       70.05      4.32 o
   8   2   5      454.83      436.97     10.04 o
   9   2   5       35.85       34.85      4.46 o
  10   2   5        0.06       -3.47      3.56 o
  11   2   5        0.00       -4.36      5.66 o
  12   2   5       10.32        5.99      4.54 o
 -13   3   5        7.30       28.92     14.94 o
 -12   3   5       12.01        5.73      3.39 o
 -11   3   5       14.43       12.21      6.41 o
 -10   3   5      118.25      118.76      8.19 o
  -9   3   5      389.98      365.83     10.69 o
  -8   3   5       32.67       24.36      3.63 o
  -7   3   5        1.10        0.26      1.92 o
  -6   3   5      272.54      264.72      6.02 o
  -5   3   5       90.09       90.13      2.92 o
  -4   3   5        0.01       -1.33      1.33 o
  -3   3   5     2479.48     2595.05     24.22 o
  -2   3   5     1601.97     1623.23     19.05 o
  -1   3   5       22.49       19.89      1.80 o
   0   3   5     1151.18     1230.34     17.17 o
   1   3   5      404.45      442.80      7.32 o
   2   3   5     6067.85     6195.66     63.24 o
   3   3   5      713.62      840.88     10.03 o
   4   3   5      638.61      630.31      8.38 o
   5   3   5     1022.30     1005.71     12.90 o
   6   3   5       25.94       26.98      2.85 o
   7   3   5       37.23       32.42      3.58 o
   8   3   5       24.07       21.53      3.85 o
   9   3   5       24.61       28.46      3.91 o
  10   3   5        0.54        1.31      3.85 o
  11   3   5       22.71       15.26      4.74 o
  12   3   5        1.14        0.66      4.12 o
 -13   4   5       84.52       73.89     18.35 o
 -12   4   5       29.18       38.62      6.11 o
 -11   4   5        0.76       -0.97      3.20 o
 -10   4   5       17.08       14.61      3.57 o
  -9   4   5      307.89      311.25      9.11 o
  -8   4   5       14.03        2.16      2.89 o
  -7   4   5       40.96       33.25      3.74 o
  -6   4   5       29.46       26.92      2.05 o
  -5   4   5      288.15      311.69      8.01 o
  -4   4   5     1195.59     1284.15     17.51 o
  -3   4   5    12350.85    13220.89    119.74 o
  -2   4   5     3488.07     3475.69     34.01 o
  -1   4   5     1383.41     1417.09     15.52 o
   0   4   5        1.72       -0.34      1.55 o
   1   4   5      459.58      472.06      7.33 o
   2   4   5     3225.64     3502.72     37.37 o
   3   4   5      179.15      213.03      4.55 o
   4   4   5     2109.33     2106.84     20.96 o
   5   4   5       19.29       12.89      2.43 o
   6   4   5       46.35       45.62      3.17 o
   7   4   5      529.82      463.95      9.96 o
   8   4   5      265.82      251.79      8.35 o
   9   4   5       46.77       56.94      4.67 o
  10   4   5        9.81       11.80      4.22 o
  11   4   5       46.85       36.44      5.23 o
  12   4   5        0.62        1.39      3.59 o
 -13   5   5        1.39        4.84     14.78 o
 -12   5   5      119.41      132.02      9.74 o
 -11   5   5        0.13       -0.03      3.30 o
 -10   5   5       94.27       87.33      5.73 o
  -9   5   5        6.21        7.43      4.84 o
  -8   5   5       89.26       70.39      5.40 o
  -7   5   5        1.01        0.01      2.49 o
  -6   5   5       95.96      106.71      4.02 o
  -5   5   5      401.06      427.42      8.73 o
  -4   5   5      365.15      369.00      7.04 o
  -3   5   5     1711.05     1871.58     20.18 o
  -2   5   5        8.27        7.69      2.22 o
  -1   5   5      813.70      807.98     12.81 o
   0   5   5      609.92      521.77      8.63 o
   1   5   5      684.50      667.12     11.33 o
   2   5   5      165.03      188.16      4.80 o
   3   5   5      280.80      298.54      5.61 o
   4   5   5        0.24        5.11      2.72 o
   5   5   5       97.64       97.06      3.78 o
   6   5   5       58.67       63.62      4.05 o
   7   5   5      217.48      209.90      7.02 o
   8   5   5      253.62      261.72      7.94 o
   9   5   5       85.74       84.49      5.31 o
  10   5   5       14.93       12.11      4.54 o
  11   5   5        2.51       -0.02      4.51 o
  12   5   5       33.27       32.46      4.59 o
 -13   6   5        3.67        5.53      5.87 o
 -12   6   5        8.28        1.63      5.62 o
 -11   6   5       44.06       52.90      7.19 o
 -10   6   5       87.43       79.49      5.01 o
  -9   6   5       23.37       20.86      4.32 o
  -8   6   5       70.91       72.42      8.97 o
  -7   6   5       80.22       81.78      5.59 o
  -6   6   5      334.72      339.56      9.94 o
  -5   6   5      103.57       97.80      4.41 o
  -4   6   5     1110.79     1013.49     12.61 o
  -3   6   5     4992.55     5305.20     50.72 o
  -2   6   5     2110.88     2214.17     25.61 o
  -1   6   5      808.32      927.20     14.47 o
   0   6   5       80.80       84.20      3.88 o
   1   6   5     1140.22     1201.47     15.78 o
   2   6   5      171.43      234.26      5.44 o
   3   6   5     2228.04     2310.47     22.71 o
   4   6   5     5577.32     5846.74     51.98 o
   5   6   5        4.40       -0.90      1.37 o
   6   6   5        2.39        7.56      2.32 o
   7   6   5      604.88      589.08     11.70 o
   8   6   5      117.06      125.59      5.96 o
   9   6   5        3.65        5.33      4.07 o
  10   6   5       16.64       21.32      5.30 o
  11   6   5       53.33       59.03      5.22 o
  12   6   5        0.01       -0.40      4.36 o
 -13   7   5       34.75       40.03      8.20 o
 -12   7   5       18.26       19.48      4.78 o
 -11   7   5       30.66       24.28      4.44 o
 -10   7   5       31.32       37.65      9.00 o
  -9   7   5      440.55      397.79     12.07 o
  -8   7   5       84.92       71.99      6.14 o
  -7   7   5      197.74      194.05     10.28 o
  -6   7   5       41.76       51.23      4.96 o
  -5   7   5        8.13        5.48      2.03 o
  -4   7   5      180.19      205.78      5.09 o
  -3   7   5       18.51       15.88      2.23 o
  -2   7   5        2.07       -1.72      1.72 o
  -1   7   5      452.17      445.48      8.23 o
   0   7   5     1464.27     1494.01     18.97 o
   1   7   5       33.32       22.60      2.82 o
   2   7   5      953.53      978.10     12.42 o
   3   7   5      947.35      949.13     11.50 o
   4   7   5        3.76        5.66      2.03 o
   5   7   5      206.68      200.19      4.92 o
   6   7   5      768.42      734.52     18.09 o
   7   7   5       74.57       72.98     10.82 o
   8   7   5      338.97      361.69     13.71 o
   9   7   5        5.45        7.18      4.23 o
  10   7   5       20.43       11.91      4.08 o
  11   7   5       16.05       22.46      5.11 o
  12   7   5       13.77       16.37      4.35 o
 -13   8   5        0.08        0.68      6.73 o
 -12   8   5        1.37        6.78      4.45 o
 -11   8   5      150.28      165.12      7.37 o
 -10   8   5       83.66       74.59     10.34 o
  -9   8   5        0.83        1.74      4.27 o
  -8   8   5        1.22       -2.90      4.27 o
  -7   8   5       15.11       18.03      6.15 o
  -6   8   5      156.81      158.94      5.16 o
  -5   8   5       19.08       14.09      2.52 o
  -4   8   5      524.38      526.48      8.59 o
  -3   8   5      322.73      312.13      6.46 o
  -2   8   5      419.31      438.28      8.44 o
  -1   8   5       16.75       15.06      2.29 o
   0   8   5      914.11      947.19     12.67 o
   1   8   5      114.37      100.98      7.65 o
   2   8   5      363.29      401.72      6.59 o
   3   8   5      560.11      522.03      7.43 o
   4   8   5     1132.99     1119.89     13.39 o
   5   8   5      286.67      270.05      5.79 o
   6   8   5      132.74      150.82      6.63 o
   7   8   5        9.03        3.91      3.91 o
   8   8   5       19.57       11.56      3.35 o
   9   8   5        1.84        3.89      3.68 o
  10   8   5       44.01       29.62      5.26 o
  11   8   5        0.40       -4.83      4.83 o
  12   8   5       14.03       12.00      4.28 o
 -12   9   5       10.72       11.16      4.24 o
 -11   9   5       14.10       20.86      5.52 o
 -10   9   5       84.39       79.09      9.73 o
  -9   9   5        1.97        2.47      4.56 o
  -8   9   5       53.48       69.68      6.56 o
  -7   9   5      101.14      107.11      6.24 o
  -6   9   5       35.43       45.45      4.09 o
  -5   9   5      302.89      350.14      7.83 o
  -4   9   5       70.31       78.43      3.59 o
  -3   9   5        7.22        0.82      2.09 o
  -2   9   5     2647.70     2696.92     31.43 o
  -1   9   5       30.80       32.74      3.83 o
   0   9   5      169.99      171.96      5.57 o
   1   9   5       22.55       20.61      2.51 o
   2   9   5       19.42        8.38      2.10 o
   3   9   5     1050.65     1161.69     12.86 o
   4   9   5       49.41       37.70      2.63 o
   5   9   5        0.16        1.11      1.91 o
   6   9   5       50.54       41.93      3.65 o
   7   9   5      106.96      103.60      6.68 o
   8   9   5      256.54      271.27      8.72 o
   9   9   5       33.05       19.33      5.06 o
  10   9   5        7.24        5.86      3.86 o
  11   9   5        5.74       12.60      4.35 o
  12   9   5       18.31       31.25      6.97 o
 -12  10   5       60.11       61.70      9.75 o
 -11  10   5        0.34        2.66      4.79 o
 -10  10   5       25.94       17.84      5.23 o
  -9  10   5      226.84      210.53     10.21 o
  -8  10   5       92.66       83.58      6.93 o
  -7  10   5      690.11      686.98     15.04 o
  -6  10   5      792.59      767.58     15.48 o
  -5  10   5      344.55      334.55      7.98 o
  -4  10   5      215.36      190.75      8.13 o
  -3  10   5       36.87       35.51      3.20 o
  -2  10   5     1763.86     1783.64     23.60 o
  -1  10   5      653.56      711.61     12.02 o
   0  10   5      808.75      805.06     13.10 o
   1  10   5       18.68       17.36      2.60 o
   2  10   5      300.34      325.19      7.18 o
   3  10   5      317.65      293.30      5.77 o
   4  10   5        0.01        0.84      1.79 o
   5  10   5      327.60      354.99      6.73 o
   6  10   5       16.58       17.49      3.13 o
   7  10   5       17.36       11.97      3.35 o
   8  10   5       84.26       81.08      5.47 o
   9  10   5       29.76       35.01      5.37 o
  10  10   5       64.96       60.86      5.58 o
  11  10   5       28.72       40.76      5.29 o
 -12  11   5       55.76       65.64      7.64 o
 -11  11   5        6.49        9.73      5.12 o
 -10  11   5        1.07        0.28      4.89 o
  -9  11   5       34.93       29.78      5.81 o
  -8  11   5       59.28       58.43      6.48 o
  -7  11   5      243.51      253.01      9.51 o
  -6  11   5     1032.17     1041.32     16.58 o
  -5  11   5      350.93      381.66      9.87 o
  -4  11   5        0.08        3.14      2.30 o
  -3  11   5       42.16       43.89      3.57 o
  -2  11   5      432.49      473.47      9.86 o
  -1  11   5      461.44      492.57     10.05 o
   0  11   5      241.22      229.84      6.92 o
   1  11   5        7.82        7.08      2.50 o
   2  11   5     1603.18     1676.30     17.43 o
   3  11   5      297.64      314.69      5.81 o
   4  11   5      277.39      281.48      5.35 o
   5  11   5       29.58       24.39      2.54 o
   6  11   5      148.58      130.79      5.04 o
   7  11   5       16.09       21.00      3.87 o
   8  11   5      417.03      427.33     14.89 o
   9  11   5        1.33       -4.25      4.25 o
  10  11   5        0.28       -2.25      4.03 o
  11  11   5       43.92       55.63      5.88 o
 -12  12   5        0.15        6.27      5.79 o
 -11  12   5       17.29       14.67      7.57 o
 -10  12   5        5.95        1.59      6.31 o
  -9  12   5        1.09       -3.70      4.81 o
  -8  12   5      290.85      327.55     12.86 o
  -7  12   5      120.42      108.36      6.85 o
  -6  12   5       14.19        6.89      3.58 o
  -5  12   5        6.79        5.65      2.74 o
  -4  12   5        0.25       -2.25      2.25 o
  -3  12   5       25.72       39.54      3.95 o
  -2  12   5       12.80        8.58      2.87 o
  -1  12   5      815.69      886.94     14.69 o
   0  12   5      129.00      107.22      5.13 o
   1  12   5      129.77       92.65      4.00 o
   2  12   5      440.11      455.52      7.65 o
   3  12   5      265.29      248.05      5.32 o
   4  12   5      665.64      713.24      9.49 o
   5  12   5       87.02       75.22      3.52 o
   6  12   5      206.07      204.40      7.49 o
   7  12   5        1.68       -3.30      3.30 o
   8  12   5       89.99       96.92      6.07 o
   9  12   5       12.88       15.70      4.62 o
  10  12   5       18.29       18.69      4.94 o
  11  12   5       30.97       29.41      5.69 o
 -11  13   5        1.63        2.68      5.82 o
 -10  13   5       23.05       34.98      7.09 o
  -9  13   5        0.05        3.11      5.21 o
  -8  13   5       12.29        8.98      5.34 o
  -7  13   5       13.34       11.80      4.35 o
  -6  13   5      100.12       98.41      6.45 o
  -5  13   5      312.06      278.79      7.57 o
  -4  13   5      133.88      104.59      5.45 o
  -3  13   5        8.86        4.94      3.40 o
  -2  13   5       27.73       27.16      3.66 o
  -1  13   5      624.55      605.83     12.21 o
   0  13   5      310.55      319.31      8.75 o
   1  13   5      673.56      679.67     10.92 o
   2  13   5      252.08      251.04      5.59 o
   3  13   5      171.25      179.53      4.74 o
   4  13   5       21.57       19.23      2.73 o
   5  13   5       11.35       12.79      3.01 o
   6  13   5        1.91       -3.09      3.12 o
   7  13   5      139.71      149.08      6.95 o
   8  13   5       46.50       51.39      5.31 o
   9  13   5       16.82       21.49      5.09 o
  10  13   5        6.97       10.78      5.01 o
  11  13   5        3.09        2.70      5.52 o
 -11  14   5       54.23       82.11      8.66 o
 -10  14   5        1.01       -1.55      6.27 o
  -9  14   5        9.98       13.05      5.69 o
  -8  14   5        0.03        0.63      4.61 o
  -7  14   5       11.26        5.61      5.41 o
  -6  14   5      135.78      132.05      7.24 o
  -5  14   5       17.93       11.20      3.24 o
  -4  14   5        7.15        7.09      3.04 o
  -3  14   5      646.01      647.91     19.16 o
  -2  14   5     1218.17     1183.89     18.68 o
  -1  14   5      246.59      237.22      8.05 o
   0  14   5      637.48      672.83     10.84 o
   1  14   5       21.10       17.74      2.60 o
   2  14   5        0.87       -1.07      2.01 o
   3  14   5      134.10      103.89      4.34 o
   4  14   5      105.65       89.60      4.48 o
   5  14   5      176.28      169.64      5.80 o
   6  14   5      113.14      120.56      6.34 o
   7  14   5       97.41      113.94      6.47 o
   8  14   5        4.56        5.54      3.97 o
   9  14   5       14.17       20.47      5.26 o
  10  14   5        7.93        6.45      5.00 o
 -11  15   5        0.40        6.94      6.38 o
 -10  15   5       18.59       18.38      6.60 o
  -9  15   5        1.46        5.47      5.49 o
  -8  15   5        0.59        0.36      5.00 o
  -7  15   5        0.33       -3.84      4.50 o
  -6  15   5        4.47        1.88      3.78 o
  -5  15   5       21.86       24.68      3.40 o
  -4  15   5       18.25       14.56      3.68 o
  -3  15   5     1122.89     1139.10     17.64 o
  -2  15   5       27.76       20.60      3.21 o
  -1  15   5      479.99      492.04     11.77 o
   0  15   5      484.87      480.19     11.48 o
   1  15   5       92.65       93.93      4.94 o
   2  15   5       47.29       44.85      4.05 o
   3  15   5      149.27      113.96      5.29 o
   4  15   5       46.69       35.13      4.13 o
   5  15   5       12.89       15.97      3.22 o
   6  15   5      139.61      131.62      6.76 o
   7  15   5       16.21        7.65      4.13 o
   8  15   5       26.68       41.61      5.78 o
   9  15   5        7.84        5.17      4.80 o
  10  15   5       75.71       89.66      7.72 o
 -10  16   5        0.02        2.05      6.09 o
  -9  16   5       26.35       24.23      7.03 o
  -8  16   5        5.17        3.43      5.78 o
  -7  16   5       12.27       11.93      5.52 o
  -6  16   5       34.06       27.46      5.19 o
  -5  16   5      161.93      150.15      9.96 o
  -4  16   5       43.04       35.50      4.25 o
  -3  16   5      194.12      165.71      6.47 o
  -2  16   5      254.77      237.68      6.95 o
  -1  16   5       19.45       12.37      4.36 o
   0  16   5        3.27        0.64      3.80 o
   1  16   5        1.20       -2.89      2.89 o
   2  16   5      443.75      450.84     10.02 o
   3  16   5       18.44       15.61      3.56 o
   4  16   5      369.18      329.72      8.30 o
   5  16   5      138.84      126.11      6.78 o
   6  16   5       10.32       14.78      4.90 o
   7  16   5        0.60       -0.13      3.95 o
   8  16   5        4.98        0.48      5.14 o
   9  16   5      103.48       97.32      7.98 o
  10  16   5       67.34       71.47     10.20 o
 -10  17   5       29.27       26.05      7.55 o
  -9  17   5        0.20       -3.95      5.72 o
  -8  17   5        0.01       10.41      6.09 o
  -7  17   5        2.67       -0.43      5.29 o
  -6  17   5        0.41        3.87      5.24 o
  -5  17   5       11.94       15.92      4.28 o
  -4  17   5       19.02        5.45      4.84 o
  -3  17   5       51.06       54.34      6.10 o
  -2  17   5      593.85      571.80     14.87 o
  -1  17   5       81.95       73.92     12.86 o
   0  17   5      721.20      724.09     15.10 o
   1  17   5       19.45       13.00      3.57 o
   2  17   5       41.74       51.54      4.56 o
   3  17   5        6.17        1.73      3.89 o
   4  17   5        2.52        2.92      3.28 o
   5  17   5        0.12       -3.48      3.48 o
   6  17   5       54.69       59.38      5.70 o
   7  17   5       13.41        5.29      4.75 o
   8  17   5        6.23       15.04      5.49 o
   9  17   5        7.21       14.43      5.89 o
 -10  18   5        0.09       -2.23     10.54 o
  -9  18   5        0.09       -2.54      6.20 o
  -8  18   5        7.28       12.97      6.57 o
  -7  18   5       66.49       64.55      8.44 o
  -6  18   5      188.58      176.97     16.30 o
  -5  18   5        2.59        2.37      5.32 o
  -4  18   5       29.29       39.55      5.83 o
  -3  18   5      183.61      195.15      9.38 o
  -2  18   5      261.94      242.05     10.27 o
  -1  18   5        5.75        0.70      4.59 o
   0  18   5       65.66       69.51      6.63 o
   1  18   5       11.53        1.04      4.28 o
   2  18   5      348.63      377.53     11.24 o
   3  18   5       79.74       56.70      5.70 o
   4  18   5      160.52      171.11      7.92 o
   5  18   5       35.64       37.48      7.68 o
   6  18   5       88.01       89.41     11.23 o
   7  18   5        4.37        4.85      4.98 o
   8  18   5        1.11       -4.05      4.92 o
   9  18   5       18.83       19.07      6.35 o
  -9  19   5        0.04       -6.06      6.46 o
  -8  19   5       14.87       27.91      7.73 o
  -7  19   5        2.39        0.03      5.98 o
  -6  19   5       63.48       58.51      8.46 o
  -5  19   5        7.95       12.77      6.35 o
  -4  19   5        7.75        1.12      4.38 o
  -3  19   5        1.71        1.99      4.60 o
  -2  19   5       21.83       23.41      5.37 o
  -1  19   5       66.12       66.86      6.74 o
   0  19   5        1.50       -4.09      4.09 o
   1  19   5      127.50      134.39      7.67 o
   2  19   5        0.26       -0.25      4.20 o
   3  19   5        2.75        3.48      4.10 o
   4  19   5      135.95      134.34      7.51 o
   5  19   5        0.43       -4.22      4.52 o
   6  19   5       17.70       30.32      6.14 o
   7  19   5        2.52        0.40      5.12 o
   8  19   5       10.13       10.91      6.66 o
  -8  20   5        4.61       -6.83      7.92 o
  -7  20   5        0.45       -6.06      6.06 o
  -6  20   5        0.64       -5.58      5.58 o
  -5  20   5        4.68       -1.17      7.43 o
  -4  20   5       18.20       21.03      6.65 o
  -3  20   5       14.28       17.03      5.50 o
  -2  20   5       42.57       48.81      7.82 o
  -1  20   5       38.62       25.81      5.91 o
   0  20   5        0.05        0.46      4.80 o
   1  20   5       36.43       30.13      7.46 o
   2  20   5        2.69        5.40      4.56 o
   3  20   5        0.21       -4.11      4.11 o
   4  20   5       37.27       54.77      6.12 o
   5  20   5        0.76        3.47      7.56 o
   6  20   5        2.56        0.05      5.10 o
   7  20   5        2.62       -2.11      9.47 o
   8  20   5       17.02       18.99      8.22 o
  -8  21   5       27.65       40.25      8.94 o
  -7  21   5        8.65       -1.90      6.63 o
  -6  21   5       16.77       26.69      7.79 o
  -5  21   5       14.95       13.77      6.91 o
  -4  21   5       54.74       71.22      8.72 o
  -3  21   5        0.78        2.36      4.93 o
  -2  21   5       12.21       13.90      5.55 o
  -1  21   5        1.62       -4.40      4.87 o
   0  21   5        3.68        2.94      4.89 o
   1  21   5        9.08        5.19      5.03 o
   2  21   5       44.07       43.41      6.90 o
   3  21   5        0.86       -3.00      5.89 o
   4  21   5        0.81        2.21      5.15 o
   5  21   5        7.44        4.09      5.36 o
   6  21   5        0.47       -2.42      5.47 o
   7  21   5       19.64       21.37      6.74 o
  -7  22   5        0.66       10.01      8.46 o
  -6  22   5        2.44        3.82      7.12 o
  -5  22   5       12.19       21.41      7.62 o
  -4  22   5        1.27        1.96      6.52 o
  -3  22   5        3.90        5.54      5.38 o
  -2  22   5       62.45       65.97      9.26 o
  -1  22   5       16.60       11.10      5.53 o
   0  22   5       54.25       60.11      8.32 o
   1  22   5       94.87      118.79      9.06 o
   2  22   5        0.00        3.32      5.51 o
   3  22   5       78.02       70.07      9.08 o
   4  22   5       79.90       89.75      9.30 o
   5  22   5       52.99       77.48     10.54 o
   6  22   5        7.58       10.65      6.29 o
  -6  23   5        1.50       -7.40      7.40 o
  -5  23   5        3.79       18.25      7.86 o
  -4  23   5       19.96       33.74     10.11 o
  -3  23   5        4.01       19.20      7.40 o
  -2  23   5       10.52       16.93      6.29 o
  -1  23   5        4.47        5.10      5.65 o
   0  23   5        1.33        3.09      5.76 o
   1  23   5       89.16      103.97      8.87 o
   2  23   5        7.14        5.06      7.20 o
   3  23   5       34.88       54.05      8.84 o
   4  23   5        2.79       22.42      7.40 o
   5  23   5       37.71       46.46      8.69 o
  -5  24   5        0.53        6.77      7.61 o
  -4  24   5        2.86        8.50     12.99 o
  -3  24   5        0.14       -3.97      6.88 o
  -2  24   5       41.39       40.24      7.75 o
  -1  24   5        0.00        0.81      5.71 o
   0  24   5        3.29       -3.67      5.73 o
   1  24   5       25.34       35.89      7.37 o
   2  24   5       18.50       21.71      7.97 o
   3  24   5        0.48        8.77      9.03 o
   4  24   5       93.45      128.47     11.41 o
  -4  25   5        1.70       -7.86      8.61 o
  -3  25   5       10.58       -0.37      7.18 o
  -2  25   5        1.78       13.08      7.97 o
  -1  25   5        6.70       14.06      6.50 o
   0  25   5        5.93        7.53      6.31 o
   1  25   5       14.61       22.93      6.88 o
   2  25   5        1.44       19.07      7.88 o
   3  25   5       66.07       85.96     13.72 o
  -1  26   5        0.92       -5.09      6.31 o
   0  26   5        4.82        7.78      6.54 o
 -12   0   6        3.61        0.63      4.81 o
 -10   0   6      131.23      137.65      9.32 o
  -8   0   6     2834.36     2747.38     62.76 o
  -6   0   6      663.63      671.84     20.31 o
  -4   0   6     1389.00     1287.21     24.40 o
  -2   0   6      767.03      811.39     14.35 o
   0   0   6      832.16      754.11     12.94 o
   2   0   6     1298.73     1330.65     26.39 o
   4   0   6     1704.52     1920.27     30.20 o
   6   0   6      143.65      149.16      9.32 o
   8   0   6      876.43      857.61     23.81 o
  10   0   6       58.29       79.99     10.04 o
  12   0   6        1.15        5.00      7.68 o
 -13   1   6        1.05       -5.72      9.31 o
 -12   1   6       66.78       59.07      4.77 o
 -11   1   6        0.10        1.47      3.12 o
 -10   1   6       50.68       40.62      4.39 o
  -9   1   6      169.38      167.57      8.73 o
  -8   1   6       98.23       76.27      6.33 o
  -7   1   6        1.20        3.32      2.26 o
  -6   1   6       36.64       40.68      2.56 o
  -5   1   6      512.06      500.02     14.23 o
  -4   1   6      571.31      576.27      8.43 o
  -3   1   6      576.21      558.13      8.03 o
  -2   1   6      809.69      919.77     11.14 o
  -1   1   6       73.93       70.59      3.74 o
   0   1   6     1668.96     1665.44     22.44 o
   1   1   6       54.47       38.95      3.10 o
   2   1   6     1512.80     1850.65     21.44 o
   3   1   6     1971.82     2054.54     26.75 o
   4   1   6       87.60       76.08      4.22 o
   5   1   6       90.33       77.39      4.85 o
   6   1   6      594.52      628.83     11.60 o
   7   1   6        6.44        9.59      3.81 o
   8   1   6       29.09       37.59      5.41 o
   9   1   6       10.11        5.42      4.15 o
  10   1   6       47.68       54.16      6.53 o
  11   1   6       38.71       43.26      9.23 o
  12   1   6       26.91       39.55      6.34 o
 -13   2   6        5.27       20.00     11.16 o
 -12   2   6       17.63       15.33      7.29 o
 -11   2   6        4.50        0.06      3.20 o
 -10   2   6        2.97        1.17      3.22 o
  -9   2   6      227.00      222.83      9.37 o
  -8   2   6       99.59       96.72      7.45 o
  -7   2   6      227.05      223.16      5.74 o
  -6   2   6       38.46       46.40      2.65 o
  -5   2   6     2255.31     2294.19     26.73 o
  -4   2   6     1061.23     1118.17     13.44 o
  -3   2   6      517.55      529.33      7.88 o
  -2   2   6       59.12       43.25      2.27 o
  -1   2   6        8.75       11.26      1.84 o
   0   2   6     4439.49     4767.09     56.07 o
   1   2   6     1488.61     1467.06     20.41 o
   2   2   6     1098.94     1114.03     14.17 o
   3   2   6     1911.44     2021.51     23.36 o
   4   2   6       59.93       60.29      4.02 o
   5   2   6     1219.53     1212.96     22.45 o
   6   2   6       11.17       10.97      3.24 o
   7   2   6      654.15      657.23     12.40 o
   8   2   6      296.15      308.67      8.87 o
   9   2   6       73.18       61.02      7.76 o
  10   2   6       74.97      101.27     19.77 o
  11   2   6       67.49       67.03      7.13 o
  12   2   6        0.26       11.57      5.41 o
 -13   3   6        3.78       -6.63     13.09 o
 -12   3   6       13.29       12.14      3.89 o
 -11   3   6       14.07       18.85      4.79 o
 -10   3   6        1.80       -1.27      3.21 o
  -9   3   6        0.04       -5.14      5.14 o
  -8   3   6      223.40      219.16      7.75 o
  -7   3   6       60.03       65.90      4.53 o
  -6   3   6       51.26       53.58      2.58 o
  -5   3   6        6.75        5.44      2.00 o
  -4   3   6      464.78      462.90      7.49 o
  -3   3   6      501.90      538.25      8.40 o
  -2   3   6      404.94      497.51      8.33 o
  -1   3   6      662.60      718.58     11.12 o
   0   3   6      607.26      700.91     11.99 o
   1   3   6      183.17      154.18      6.22 o
   2   3   6      294.86      315.43      6.00 o
   3   3   6      495.24      528.51      8.12 o
   4   3   6      288.47      319.61      6.52 o
   5   3   6      155.96      153.71      4.87 o
   6   3   6      224.96      201.71      6.93 o
   7   3   6      536.61      500.00     10.70 o
   8   3   6        9.95        9.28      4.68 o
   9   3   6      197.96      213.27      8.37 o
  10   3   6       37.68       37.83      5.39 o
  11   3   6        9.19        9.94      4.82 o
  12   3   6       52.41       61.11      6.87 o
 -13   4   6       27.97       16.88     15.30 o
 -12   4   6        0.66        1.27      3.91 o
 -11   4   6        5.19        0.30      3.87 o
 -10   4   6        5.09        3.59      3.89 o
  -9   4   6      141.23      142.35      6.96 o
  -8   4   6      152.96      166.41      7.18 o
  -7   4   6      169.60      176.11      6.87 o
  -6   4   6      188.13      192.01      4.89 o
  -5   4   6      116.31       93.00      4.61 o
  -4   4   6        0.24        5.53      1.64 o
  -3   4   6     3646.75     3843.79     37.82 o
  -2   4   6     2383.76     2400.43     27.33 o
  -1   4   6      280.57      320.19      7.41 o
   0   4   6       57.23       51.04      2.57 o
   1   4   6        1.98       -0.85      1.98 o
   2   4   6      380.03      383.40      9.75 o
   3   4   6     2605.14     2772.22     28.49 o
   4   4   6      216.45      189.76      4.65 o
   5   4   6      467.61      471.70      8.40 o
   6   4   6      179.05      212.84      8.28 o
   7   4   6      305.48      340.51      8.78 o
   8   4   6      210.25      196.69      7.39 o
   9   4   6       37.43       37.16      4.74 o
  10   4   6      129.03      143.85     14.15 o
  11   4   6        0.39        0.18      4.39 o
  12   4   6       16.28       17.80      5.68 o
 -13   5   6        1.86       -5.18      5.18 o
 -12   5   6       38.01       50.35      5.30 o
 -11   5   6       31.97       20.52      4.45 o
 -10   5   6       56.76       42.12      5.11 o
  -9   5   6       38.16       33.84      4.62 o
  -8   5   6        0.56        0.96      3.41 o
  -7   5   6       10.84       14.29      3.26 o
  -6   5   6      573.28      543.35      9.29 o
  -5   5   6       57.60       52.28      4.57 o
  -4   5   6      582.69      616.56      8.73 o
  -3   5   6      903.21      953.73     11.39 o
  -2   5   6        0.00        0.26      1.70 o
  -1   5   6     1837.87     1791.32     19.47 o
   0   5   6     1768.16     1730.09     23.69 o
   1   5   6     3131.18     3278.51     35.73 o
   2   5   6      967.01      965.41     13.14 o
   3   5   6       61.75       62.02      3.07 o
   4   5   6      222.63      209.34      4.94 o
   5   5   6      275.32      294.99      5.96 o
   6   5   6     1190.20     1189.19     17.80 o
   7   5   6      115.38      103.30      5.42 o
   8   5   6      171.85      179.39      7.14 o
   9   5   6       20.12       13.17      4.03 o
  10   5   6        2.33        1.36      4.36 o
  11   5   6       30.95       15.45      4.91 o
  12   5   6        1.99        0.61      4.83 o
 -13   6   6        1.42       -0.63      6.78 o
 -12   6   6       13.11        8.68      4.29 o
 -11   6   6        2.85        7.82      4.09 o
 -10   6   6       22.22       23.33      5.48 o
  -9   6   6       12.70        9.46      3.59 o
  -8   6   6     1409.96     1401.63     21.97 o
  -7   6   6      154.48      130.04      6.94 o
  -6   6   6        4.45        0.42      1.92 o
  -5   6   6        1.47        4.45      2.06 o
  -4   6   6      508.64      557.65      8.71 o
  -3   6   6     2828.90     2919.16     30.08 o
  -2   6   6      184.08      158.80      5.64 o
  -1   6   6        3.22        8.58      2.23 o
   0   6   6      143.04      155.70      5.87 o
   1   6   6        6.22        2.28      2.35 o
   2   6   6       89.17      104.09      3.93 o
   3   6   6     1322.58     1318.37     15.79 o
   4   6   6      210.92      244.63      5.42 o
   5   6   6      467.84      418.77      7.31 o
   6   6   6      109.35       95.94      5.02 o
   7   6   6      251.92      218.94     11.14 o
   8   6   6        6.55       15.12      3.90 o
   9   6   6       60.42       61.60      5.43 o
  10   6   6       13.77       18.53      4.96 o
  11   6   6        1.37        6.65      4.74 o
  12   6   6        2.31        1.85      4.77 o
 -13   7   6        6.16        1.21      7.05 o
 -12   7   6        0.87       -1.52      4.24 o
 -11   7   6       37.93       31.66      5.42 o
 -10   7   6       11.54        8.78      3.72 o
  -9   7   6       75.70       75.80      6.44 o
  -8   7   6        0.21        1.03      4.30 o
  -7   7   6        6.40        2.64      3.88 o
  -6   7   6        4.12        5.55      1.96 o
  -5   7   6      940.67      952.22     13.92 o
  -4   7   6        3.19       -1.59      1.91 o
  -3   7   6     1339.49     1410.69     16.90 o
  -2   7   6      223.26      212.32      5.89 o
  -1   7   6       99.77      106.16      4.96 o
   0   7   6      208.02      233.95      6.17 o
   1   7   6     1159.47     1095.89     15.52 o
   2   7   6       27.33       41.87      2.92 o
   3   7   6      141.62      139.37      4.33 o
   4   7   6        0.50       -0.36      1.87 o
   5   7   6      172.05      166.39      5.28 o
   6   7   6       14.03        6.20      4.52 o
   7   7   6      336.28      348.65     12.17 o
   8   7   6      672.83      653.01     13.34 o
   9   7   6       19.21        6.82      4.20 o
  10   7   6        0.14       -0.79      4.30 o
  11   7   6       34.65       37.93      6.02 o
  12   7   6        6.42       13.06      6.15 o
 -12   8   6        2.04       -3.59      4.48 o
 -11   8   6       47.23       50.96      9.42 o
 -10   8   6      163.00      167.74      9.94 o
  -9   8   6       11.59       20.17      5.98 o
  -8   8   6       65.11       49.61      5.78 o
  -7   8   6      119.22      123.76      7.43 o
  -6   8   6        0.94        0.19      1.90 o
  -5   8   6      114.25      130.71      7.20 o
  -4   8   6       46.91       33.96      2.75 o
  -3   8   6      670.19      717.25     10.75 o
  -2   8   6     1912.82     1808.20     22.80 o
  -1   8   6      137.71      176.40      5.59 o
   0   8   6      466.49      474.31     10.34 o
   1   8   6        1.93       -2.05      2.05 o
   2   8   6      673.62      658.36      9.87 o
   3   8   6     1093.42     1163.72     13.83 o
   4   8   6      233.07      235.13      5.52 o
   5   8   6       62.77       72.25      3.53 o
   6   8   6       22.53       26.59      3.63 o
   7   8   6      585.63      531.14     14.62 o
   8   8   6       49.10       51.29      6.60 o
   9   8   6       19.43       15.19      4.94 o
  10   8   6       30.32       15.36      5.14 o
  11   8   6        1.64        1.33      4.90 o
 -12   9   6        7.02        3.34      4.67 o
 -11   9   6        0.02       -0.60      3.73 o
 -10   9   6       11.23        2.24      4.51 o
  -9   9   6      233.54      278.82     21.65 o
  -8   9   6      214.18      221.62     17.62 o
  -7   9   6      828.39      790.78     18.40 o
  -6   9   6      359.46      382.88     11.85 o
  -5   9   6       16.32       12.68      2.82 o
  -4   9   6        2.81       -1.89      1.89 o
  -3   9   6      505.70      572.57      9.59 o
  -2   9   6     1170.88     1221.65     17.33 o
  -1   9   6      482.19      482.92      9.59 o
   0   9   6      113.65      107.54      4.67 o
   1   9   6      836.56      833.52     16.34 o
   2   9   6       35.43       42.00      2.61 o
   3   9   6      221.88      225.85      5.48 o
   4   9   6      387.36      394.42      7.33 o
   5   9   6      564.68      548.85      9.06 o
   6   9   6      116.13      101.51      5.30 o
   7   9   6        2.77       -2.28      2.98 o
   8   9   6      174.42      186.19      7.59 o
   9   9   6        1.54        1.20      4.69 o
  10   9   6       13.65        2.08      4.83 o
  11   9   6       30.60       25.87      5.03 o
 -12  10   6        6.44        8.77      4.54 o
 -11  10   6        0.04       -1.15      4.90 o
 -10  10   6        2.42        0.35      5.75 o
  -9  10   6        7.46       13.80      5.13 o
  -8  10   6      155.68      156.52      9.10 o
  -7  10   6      198.60      196.36      9.80 o
  -6  10   6       36.79       32.97      4.64 o
  -5  10   6      205.27      207.51      8.58 o
  -4  10   6      105.92      109.19      4.39 o
  -3  10   6        5.01        6.63      2.46 o
  -2  10   6      522.68      508.94     10.16 o
  -1  10   6       38.69       34.59      3.38 o
   0  10   6      191.99      223.42      6.83 o
   1  10   6        0.18       -2.15      2.15 o
   2  10   6      207.04      210.51      6.64 o
   3  10   6       80.62       67.27      3.14 o
   4  10   6      178.81      163.84      4.79 o
   5  10   6       39.00       51.27      3.18 o
   6  10   6       60.34       66.33      4.45 o
   7  10   6       50.10       51.10      6.93 o
   8  10   6        0.09        1.34      3.68 o
   9  10   6        0.13       -4.61      4.61 o
  10  10   6        0.26       -1.99      3.96 o
  11  10   6       25.09        9.54      4.75 o
 -12  11   6        1.80        2.49      4.69 o
 -11  11   6        0.54       -6.45      6.54 o
 -10  11   6        2.35        8.74      5.23 o
  -9  11   6       24.95       26.24      9.25 o
  -8  11   6        1.94       -4.73      4.73 o
  -7  11   6      165.74      153.24      7.67 o
  -6  11   6      326.48      323.56      9.81 o
  -5  11   6      134.80      139.57      5.76 o
  -4  11   6       39.29       50.89      3.65 o
  -3  11   6        0.04       -2.20      2.20 o
  -2  11   6     1151.87     1162.39     17.46 o
  -1  11   6       50.46       62.11      4.37 o
   0  11   6       95.30       85.79      4.67 o
   1  11   6        9.77        5.78      2.63 o
   2  11   6      199.29      199.46      5.45 o
   3  11   6      126.28      137.70      5.82 o
   4  11   6       70.26       56.19      3.14 o
   5  11   6      133.27       92.62      4.58 o
   6  11   6       17.73       12.34      3.63 o
   7  11   6       69.82       71.51      4.89 o
   8  11   6        0.32        1.31      3.65 o
   9  11   6        0.16        1.23      4.01 o
  10  11   6       37.77       40.53      5.44 o
  11  11   6        1.03        2.68      4.75 o
 -12  12   6        0.14        5.57     10.99 o
 -11  12   6        6.73        1.74      5.71 o
 -10  12   6        0.16       -2.11      5.34 o
  -9  12   6        1.14        1.75      6.95 o
  -8  12   6        4.74       -2.56      4.46 o
  -7  12   6       77.88       71.84      6.16 o
  -6  12   6        2.44       -2.60      3.62 o
  -5  12   6       38.11       31.90      3.93 o
  -4  12   6      101.84       92.03      6.66 o
  -3  12   6      221.91      228.48      7.30 o
  -2  12   6      129.21      123.83      5.56 o
  -1  12   6     1498.14     1520.07     21.51 o
   0  12   6       16.07        9.71      3.08 o
   1  12   6      573.99      595.41     11.88 o
   2  12   6      629.13      612.26      9.86 o
   3  12   6      161.45      156.52      4.30 o
   4  12   6      585.30      628.99      9.02 o
   5  12   6       15.01        8.64      3.01 o
   6  12   6      117.52      107.59      5.33 o
   7  12   6       35.30       36.82      5.80 o
   8  12   6      209.69      229.02      9.50 o
   9  12   6       28.68       29.21      5.37 o
  10  12   6       15.77       12.03      4.87 o
  11  12   6       47.38       63.67      8.99 o
 -11  13   6       23.04        5.38      6.98 o
 -10  13   6        2.40       -5.11      5.70 o
  -9  13   6        0.17       -4.01      4.94 o
  -8  13   6        1.56        1.45      5.51 o
  -7  13   6       31.58       15.39      4.69 o
  -6  13   6        7.95        4.54      4.27 o
  -5  13   6      352.15      342.11      9.28 o
  -4  13   6      367.83      351.64      9.36 o
  -3  13   6       31.08       38.40      4.14 o
  -2  13   6      180.62      195.70      7.32 o
  -1  13   6     1452.42     1512.15     22.03 o
   0  13   6      247.68      253.01      7.99 o
   1  13   6        3.03        0.28      2.37 o
   2  13   6      207.65      198.83      6.43 o
   3  13   6      100.65       90.15      4.17 o
   4  13   6      176.91      189.49      5.28 o
   5  13   6      158.35      140.35      5.29 o
   6  13   6        1.12       -2.02      2.93 o
   7  13   6        0.22        0.43      3.59 o
   8  13   6        0.18        3.58      4.34 o
   9  13   6        9.10        5.97      4.60 o
  10  13   6        6.21        4.85      4.83 o
 -11  14   6        0.77       -7.07      7.32 o
 -10  14   6       13.11       17.13      6.31 o
  -9  14   6        8.24        3.75      5.74 o
  -8  14   6        0.58       -3.28      7.07 o
  -7  14   6       32.74       28.83      5.41 o
  -6  14   6       38.80       23.88      6.20 o
  -5  14   6       18.20       12.65      3.31 o
  -4  14   6        3.75       -3.17      3.21 o
  -3  14   6      292.01      280.84      9.84 o
  -2  14   6     1226.99     1208.09     19.30 o
  -1  14   6       58.04       50.77      4.97 o
   0  14   6     1174.23     1091.05     18.05 o
   1  14   6       16.56       10.64      2.76 o
   2  14   6        4.82        6.63      2.49 o
   3  14   6       17.66        1.20      2.86 o
   4  14   6       10.97        6.53      2.46 o
   5  14   6        0.04       -0.66      2.45 o
   6  14   6       99.89       93.07      5.94 o
   7  14   6       20.47       14.90      4.23 o
   8  14   6       13.52       14.63      4.81 o
   9  14   6        2.14        3.51      5.63 o
  10  14   6        2.36        1.01      5.09 o
 -11  15   6       22.23        6.47      6.84 o
 -10  15   6        3.50       -5.22      8.79 o
  -9  15   6        1.48       -1.46      5.77 o
  -8  15   6        6.28        1.41      6.37 o
  -7  15   6       13.55        8.91      5.64 o
  -6  15   6        0.16       -1.08      3.69 o
  -5  15   6       19.10       19.51      5.76 o
  -4  15   6       16.48        5.53      3.40 o
  -3  15   6      364.36      362.42     11.42 o
  -2  15   6       15.51       14.95      4.71 o
  -1  15   6      153.28      139.78      6.91 o
   0  15   6        0.03       -1.48      2.59 o
   1  15   6        1.67       -2.36      2.36 o
   2  15   6      558.60      544.06      9.54 o
   3  15   6        1.02       -1.85      2.25 o
   4  15   6        0.15       -1.29      2.37 o
   5  15   6       87.37       75.22      5.63 o
   6  15   6        9.74       11.77      4.00 o
   7  15   6       15.27       12.35      4.19 o
   8  15   6        5.93        4.57      4.61 o
   9  15   6        1.16       -0.23      5.58 o
  10  15   6        6.54        5.84      6.31 o
 -10  16   6       12.87       14.50      7.07 o
  -9  16   6       10.23       -5.92      5.92 o
  -8  16   6        2.69        1.88      5.58 o
  -7  16   6       60.67       70.45      7.99 o
  -6  16   6        6.24        3.73      5.32 o
  -5  16   6        6.86        5.51      4.40 o
  -4  16   6      245.64      277.87     14.99 o
  -3  16   6      393.48      388.66      9.85 o
  -2  16   6      920.96      880.10     21.04 o
  -1  16   6      963.53      980.65     17.77 o
   0  16   6       97.16      102.12      6.51 o
   1  16   6        2.02       -0.78      2.26 o
   2  16   6      192.87      195.05      5.73 o
   3  16   6       34.38       26.29      3.51 o
   4  16   6       77.26       70.58      4.96 o
   5  16   6        0.73       -3.47      3.47 o
   6  16   6       15.12       15.18      4.38 o
   7  16   6       36.59       48.78      5.48 o
   8  16   6        0.20       -2.94      4.76 o
   9  16   6       69.33       80.48      7.74 o
 -10  17   6        4.72        5.95      6.96 o
  -9  17   6       10.16       12.78      7.32 o
  -8  17   6      104.33      135.33     10.43 o
  -7  17   6       80.04       95.13     10.73 o
  -6  17   6       33.68       38.05      8.53 o
  -5  17   6       74.75       64.16      6.58 o
  -4  17   6       74.55       66.00      6.32 o
  -3  17   6      285.13      281.53     10.99 o
  -2  17   6       18.81       19.13      5.47 o
  -1  17   6      101.98       85.02      7.01 o
   0  17   6      292.81      267.33      9.71 o
   1  17   6       10.66        1.58      3.42 o
   2  17   6      146.70      137.30      6.32 o
   3  17   6      154.49      163.64      6.18 o
   4  17   6       53.66       44.26      4.85 o
   5  17   6       20.77        8.49      4.25 o
   6  17   6        0.19       -0.99      3.95 o
   7  17   6        9.55       13.87      5.55 o
   8  17   6       11.55       17.32      5.49 o
   9  17   6       52.08       78.69      7.88 o
  -9  18   6        0.04        0.55      6.58 o
  -8  18   6       14.85       13.90      6.60 o
  -7  18   6        0.60        9.27      6.22 o
  -6  18   6        3.98       -3.59      5.47 o
  -5  18   6       94.41      109.15      9.38 o
  -4  18   6        8.26        9.78      4.90 o
  -3  18   6       90.89       86.30      7.01 o
  -2  18   6       14.43        5.82      4.95 o
  -1  18   6      151.30      138.40      8.31 o
   0  18   6        7.74        0.97      5.91 o
   1  18   6      247.74      235.56      9.21 o
   2  18   6        9.28        4.33      4.42 o
   3  18   6       10.00       11.57      4.51 o
   4  18   6       25.47       22.42      4.74 o
   5  18   6       16.20       23.53      5.95 o
   6  18   6        1.24       -4.55      4.55 o
   7  18   6       19.21       19.08      5.79 o
   8  18   6        1.87       -2.66      5.20 o
  -9  19   6       34.76       34.52      8.47 o
  -8  19   6        9.59        6.26      7.08 o
  -7  19   6        0.60       -6.70      6.93 o
  -6  19   6        0.48        2.20      5.96 o
  -5  19   6       31.58       42.99      7.92 o
  -4  19   6        2.73       -4.97      4.97 o
  -3  19   6        8.75        4.09      4.84 o
  -2  19   6        0.34        3.42      4.56 o
  -1  19   6       31.90       30.98      8.49 o
   0  19   6        0.49        3.51      4.85 o
   1  19   6       30.89       31.72      6.27 o
   2  19   6      111.62      116.78      7.45 o
   3  19   6       79.91       80.36      6.55 o
   4  19   6      181.08      187.74      8.54 o
   5  19   6       27.63       27.84      5.95 o
   6  19   6        0.70        2.08      5.14 o
   7  19   6        0.16       -4.84      4.84 o
   8  19   6        4.78       -0.84      5.64 o
  -8  20   6        6.48       18.43      8.06 o
  -7  20   6        1.81        0.59      6.54 o
  -6  20   6       64.07       68.05      9.17 o
  -5  20   6        5.00       -5.03      5.90 o
  -4  20   6        7.75        4.07      6.30 o
  -3  20   6        3.04       -5.18      5.18 o
  -2  20   6       81.74       68.20      7.21 o
  -1  20   6      120.18      111.43      8.28 o
   0  20   6        5.32        8.69      7.07 o
   1  20   6       37.82       32.29      6.26 o
   2  20   6        8.28       18.25      6.56 o
   3  20   6        1.10       -3.37      4.81 o
   4  20   6        0.01       -4.60      4.60 o
   5  20   6       34.64       40.71      6.67 o
   6  20   6       25.80       33.56      6.64 o
   7  20   6        0.55       -4.29      5.49 o
  -8  21   6        0.01       -1.04     10.99 o
  -7  21   6       60.67       69.68     12.53 o
  -6  21   6       88.62       99.69     10.62 o
  -5  21   6       43.86       49.66      8.69 o
  -4  21   6        3.22        5.14      6.32 o
  -3  21   6        8.61        8.51      5.28 o
  -2  21   6       87.75       72.31      7.68 o
  -1  21   6        7.49       14.07      5.83 o
   0  21   6        4.34        5.84      5.44 o
   1  21   6       10.65        4.43      8.27 o
   2  21   6       17.16        2.48      5.79 o
   3  21   6       29.46       24.01      7.15 o
   4  21   6       21.26       22.29      6.35 o
   5  21   6       54.92       80.63      8.11 o
   6  21   6        0.41        0.21      7.56 o
  -7  22   6        0.98       -2.27      7.02 o
  -6  22   6        1.15       -0.65      8.18 o
  -5  22   6       17.77       12.90      7.36 o
  -4  22   6        1.59        8.03      6.61 o
  -3  22   6        1.18        0.98      6.91 o
  -2  22   6        9.43       10.86      6.57 o
  -1  22   6       16.09       13.10      6.32 o
   0  22   6        8.63       12.60      5.98 o
   1  22   6        1.63       -1.97      7.27 o
   2  22   6        9.19        7.61      5.91 o
   3  22   6        0.02       -5.85      5.85 o
   4  22   6        9.88       10.12      6.69 o
   5  22   6       18.37       14.57      7.02 o
   6  22   6        0.39       -5.09      5.74 o
  -6  23   6        0.12        1.86      7.68 o
  -5  23   6        4.96        9.80      7.84 o
  -4  23   6       21.15       11.69      8.75 o
  -3  23   6       18.56       25.35      7.70 o
  -2  23   6       13.69       15.21      6.49 o
  -1  23   6       41.36       48.57      8.62 o
   0  23   6       71.04       85.13      8.71 o
   1  23   6        3.99       -6.00      9.73 o
   2  23   6        0.25       -6.35      6.35 o
   3  23   6        0.15       -8.05      8.05 o
   4  23   6        1.98       -6.17      6.17 o
   5  23   6       11.89       12.54      7.03 o
  -5  24   6       10.53        3.45      9.09 o
  -4  24   6        5.40        3.45      8.46 o
  -3  24   6        4.19        8.72      7.20 o
  -2  24   6        0.76        6.41      6.08 o
  -1  24   6        2.63        8.85      6.17 o
   0  24   6       11.62        3.44      6.66 o
   1  24   6        7.22        6.97      6.36 o
   2  24   6        7.65        6.13      7.56 o
   3  24   6        9.79       -5.89      6.72 o
   4  24   6       43.50       34.09     11.33 o
  -3  25   6       18.93       17.45      8.23 o
  -2  25   6        0.12       -7.36      7.36 o
  -1  25   6       10.83        8.25      6.85 o
   0  25   6        9.17       12.75      6.69 o
   1  25   6        4.78       -0.63      6.44 o
   2  25   6        0.45       -2.63      7.37 o
 -13   0   7       35.56       31.82     14.88 o
 -11   0   7        9.11        7.59      6.70 o
  -9   0   7      180.17      169.40     10.72 o
  -7   0   7     3153.85     3180.21     59.05 o
  -5   0   7     2137.04     2236.28     34.10 o
  -3   0   7      224.33      208.31      6.81 o
  -1   0   7     2991.48     3093.10     43.50 o
   1   0   7      533.11      560.38     10.74 o
   3   0   7      494.50      600.14     16.11 o
   5   0   7     1761.47     1799.48     29.69 o
   7   0   7      152.87      135.58     18.51 o
   9   0   7      129.95      162.87     13.83 o
  11   0   7      258.26      280.87     18.30 o
 -13   1   7       29.99       23.38     19.48 o
 -12   1   7        1.79        7.16      3.88 o
 -11   1   7       24.49       26.51      4.71 o
 -10   1   7       40.17       30.02      4.64 o
  -9   1   7      251.76      243.75      8.58 o
  -8   1   7       49.49       52.40      4.76 o
  -7   1   7        7.18        0.30      3.71 o
  -6   1   7      294.89      262.94      8.01 o
  -5   1   7     2488.60     2558.13     26.92 o
  -4   1   7       42.15       58.49      3.06 o
  -3   1   7      272.14      327.30      6.10 o
  -2   1   7       29.93       27.96      3.01 o
  -1   1   7      679.41      695.88      9.09 o
   0   1   7      860.97      935.49     14.09 o
   1   1   7     7269.58     7591.70     87.29 o
   2   1   7      719.17      771.22     11.06 o
   3   1   7     1680.89     1842.40     25.21 o
   4   1   7      253.94      284.33      6.44 o
   5   1   7      728.13      678.58     10.66 o
   6   1   7      757.76      775.99     15.60 o
   7   1   7      101.98      111.41      6.32 o
   8   1   7        1.98       -3.52      3.52 o
   9   1   7       18.23        7.41      5.56 o
  10   1   7       27.67       15.33     12.75 o
  11   1   7        3.47        8.29      8.20 o
  12   1   7       27.63       37.08      7.06 o
 -13   2   7        1.00        3.09      4.98 o
 -12   2   7       35.51       36.78      4.65 o
 -11   2   7        2.06        2.45      3.56 o
 -10   2   7        0.94        0.80      3.69 o
  -9   2   7       19.44       16.73      3.88 o
  -8   2   7        0.02       -2.86      2.86 o
  -7   2   7      414.03      376.00      9.89 o
  -6   2   7       37.62       26.99      3.35 o
  -5   2   7     1585.32     1569.86     18.17 o
  -4   2   7        8.06        7.58      2.18 o
  -3   2   7       46.55       51.70      2.68 o
  -2   2   7     2967.63     2916.17     29.47 o
  -1   2   7      396.88      451.23      7.38 o
   0   2   7     2406.51     2486.82     32.21 o
   1   2   7        3.00       -4.28      5.91 o
   2   2   7        4.33        1.37      2.44 o
   3   2   7       13.07       -1.13      2.89 o
   4   2   7      378.03      335.50      7.01 o
   5   2   7      118.19      110.06      5.35 o
   6   2   7       33.93       33.18      4.65 o
   7   2   7      138.53      135.88      6.91 o
   8   2   7      135.31      129.11      7.05 o
   9   2   7        9.68       -0.05      5.00 o
  10   2   7        0.42       -2.91      5.24 o
  11   2   7        0.31       -3.29      5.43 o
  12   2   7       14.21       21.33      6.59 o
 -13   3   7        3.47        6.51      6.06 o
 -12   3   7        4.11        7.23      5.46 o
 -11   3   7       47.76       48.24      5.03 o
 -10   3   7      289.25      279.28      9.60 o
  -9   3   7        1.03        0.66      3.51 o
  -8   3   7       43.30       44.03      4.72 o
  -7   3   7       44.50       38.30      4.35 o
  -6   3   7      143.28      159.28      6.55 o
  -5   3   7      138.02      121.59      6.42 o
  -4   3   7     2346.63     2354.13     25.05 o
  -3   3   7      239.70      281.22      5.74 o
  -2   3   7      569.57      546.79      9.28 o
  -1   3   7      678.98      729.38      9.54 o
   0   3   7     1426.87     1412.42     21.81 o
   1   3   7      334.10      340.68      8.39 o
   2   3   7      162.53      195.87      8.58 o
   3   3   7       85.17       65.67      3.28 o
   4   3   7        9.14        4.01      1.91 o
   5   3   7       19.10       12.59      2.88 o
   6   3   7      850.87      826.04     14.30 o
   7   3   7        5.49        6.37      3.25 o
   8   3   7      143.97      155.78      6.85 o
   9   3   7      231.50      240.08     14.21 o
  10   3   7       53.11       47.85      6.95 o
  11   3   7       23.46       29.79      6.56 o
  12   3   7        0.18        0.52      9.20 o
 -13   4   7       13.65       30.85      7.10 o
 -12   4   7        2.07        4.23      4.14 o
 -11   4   7       39.57       32.24      4.86 o
 -10   4   7        0.34        0.83      3.52 o
  -9   4   7        9.12       11.32      3.80 o
  -8   4   7      564.54      567.73     13.02 o
  -7   4   7      418.59      408.05     10.54 o
  -6   4   7      109.25      117.77      4.86 o
  -5   4   7      154.84      131.23      6.02 o
  -4   4   7     1023.42      968.39     16.62 o
  -3   4   7       41.80       39.50      2.91 o
  -2   4   7      864.13      811.72     12.13 o
  -1   4   7      252.61      258.16      8.55 o
   0   4   7       65.47       61.86      4.08 o
   1   4   7     1388.57     1437.96     21.01 o
   2   4   7        6.99       15.01      1.94 o
   3   4   7      914.08      902.79     12.88 o
   4   4   7      579.67      566.17      8.55 o
   5   4   7     1144.11     1152.93     14.03 o
   6   4   7      635.63      652.33     12.39 o
   7   4   7        6.03        2.87      3.16 o
   8   4   7       47.18       62.60      4.99 o
   9   4   7       11.94        7.56      5.73 o
  10   4   7       98.98       97.58      7.22 o
  11   4   7        0.99        6.95      5.66 o
  12   4   7        0.35       -2.50      5.70 o
 -13   5   7        5.32       -1.72      5.80 o
 -12   5   7        0.04       -4.04      4.04 o
 -11   5   7        0.00       -1.95      3.85 o
 -10   5   7        0.12        6.73      4.03 o
  -9   5   7        4.90        9.92      6.20 o
  -8   5   7        0.21        1.37      4.16 o
  -7   5   7       55.54       61.54      9.41 o
  -6   5   7        1.35       -1.41      1.63 o
  -5   5   7       21.10       17.89      2.77 o
  -4   5   7       87.49       80.37      4.49 o
  -3   5   7        7.70       12.00      2.34 o
  -2   5   7      703.32      692.99     11.14 o
  -1   5   7      324.98      359.75      7.00 o
   0   5   7      178.85      194.04      4.97 o
   1   5   7     1331.74     1345.46     20.17 o
   2   5   7      610.63      648.54     10.08 o
   3   5   7       70.69       58.95      3.46 o
   4   5   7       27.00       21.62      2.41 o
   5   5   7       60.85       60.26      3.39 o
   6   5   7       38.20       37.64      4.08 o
   7   5   7        2.32       -3.24      3.24 o
   8   5   7       13.98       16.95      3.95 o
   9   5   7       36.74       32.09      5.46 o
  10   5   7       16.05       17.44      5.17 o
  11   5   7       26.66       17.75      5.51 o
 -13   6   7        7.75       18.14      7.78 o
 -12   6   7       32.25       28.13      5.28 o
 -11   6   7        4.87        4.77      4.21 o
 -10   6   7        1.88        0.59      4.15 o
  -9   6   7        2.66        9.32      6.86 o
  -8   6   7      532.32      507.21     14.15 o
  -7   6   7       20.15        9.83      3.79 o
  -6   6   7      229.47      225.66      6.46 o
  -5   6   7      308.23      296.81      6.61 o
  -4   6   7       85.12       95.19      3.58 o
  -3   6   7        2.72        1.75      2.06 o
  -2   6   7     2344.82     2400.22     28.55 o
  -1   6   7      574.61      581.84     11.50 o
   0   6   7       98.37       84.22      4.52 o
   1   6   7      343.36      393.93      7.41 o
   2   6   7       78.64       84.45      3.59 o
   3   6   7        4.86        1.10      1.98 o
   4   6   7      477.06      479.28      7.96 o
   5   6   7       20.38       17.00      2.87 o
   6   6   7      129.81      111.47      5.45 o
   7   6   7        9.30       16.87      3.79 o
   8   6   7       98.13       93.76      5.76 o
   9   6   7        1.94        1.30      7.90 o
  10   6   7        4.51        0.60      4.73 o
  11   6   7        3.10        1.72      5.02 o
 -12   7   7        6.33       -2.06      4.88 o
 -11   7   7        0.36        0.59      4.50 o
 -10   7   7        0.36       -0.49      4.04 o
  -9   7   7        1.43       -0.41      3.44 o
  -8   7   7      117.69      124.59      8.33 o
  -7   7   7      695.80      680.77     14.24 o
  -6   7   7       16.78       13.17      2.56 o
  -5   7   7       29.48       17.80      2.82 o
  -4   7   7        9.32        3.74      2.07 o
  -3   7   7      319.04      349.97      6.64 o
  -2   7   7        0.64       -2.29      2.29 o
  -1   7   7     1286.84     1304.58     18.06 o
   0   7   7     1440.83     1418.46     19.17 o
   1   7   7       28.79       18.34      4.43 o
   2   7   7        0.18       -1.80      2.23 o
   3   7   7     1431.04     1444.90     17.48 o
   4   7   7        1.71        3.25      3.00 o
   5   7   7      517.41      523.11      8.73 o
   6   7   7       92.01       82.02      4.91 o
   7   7   7      406.13      383.46      9.96 o
   8   7   7       28.50       33.00      4.64 o
   9   7   7      112.41      122.53      7.91 o
  10   7   7      211.40      205.87     10.13 o
  11   7   7       45.05       50.66      6.81 o
 -12   8   7        0.80        3.05      4.76 o
 -11   8   7        7.26        7.14      4.71 o
 -10   8   7       21.35       17.71      4.99 o
  -9   8   7       46.96       48.35      5.07 o
  -8   8   7       16.00        8.65      4.00 o
  -7   8   7       28.29       25.16      5.36 o
  -6   8   7        8.95        7.90      2.72 o
  -5   8   7      242.57      265.96      7.19 o
  -4   8   7       35.85       37.69      4.25 o
  -3   8   7        4.70       -1.25      1.95 o
  -2   8   7       20.76        9.57      2.77 o
  -1   8   7      119.15      105.01      4.78 o
   0   8   7      268.55      249.85      9.19 o
   1   8   7       28.15       14.55      2.86 o
   2   8   7       13.53       13.06      2.53 o
   3   8   7      871.29      850.31     12.23 o
   4   8   7       75.88       71.51      3.55 o
   5   8   7       16.27        9.74      2.55 o
   6   8   7        1.45        6.39      3.04 o
   7   8   7       50.32       41.07      4.51 o
   8   8   7       48.43       58.46      5.63 o
   9   8   7      127.80      106.05      7.77 o
  10   8   7        3.66        5.22      8.38 o
  11   8   7       75.66       89.20     10.46 o
 -12   9   7       27.83       37.27      7.39 o
 -11   9   7       14.39       13.60      5.19 o
 -10   9   7        0.23        3.98      5.23 o
  -9   9   7        1.74        1.47      3.84 o
  -8   9   7       90.82       86.23      8.91 o
  -7   9   7      549.75      588.08     16.05 o
  -6   9   7        8.35       13.43      3.58 o
  -5   9   7      139.73      145.93      5.64 o
  -4   9   7        7.22       11.86      2.56 o
  -3   9   7      351.07      314.82      7.17 o
  -2   9   7        1.47       -1.89      2.34 o
  -1   9   7       74.26       76.50      4.29 o
   0   9   7      738.19      711.00     12.56 o
   1   9   7      241.62      244.82      7.06 o
   2   9   7       12.94        6.46      2.54 o
   3   9   7      274.50      288.92      6.35 o
   4   9   7      117.24      107.21      4.99 o
   5   9   7       16.37       16.63      2.76 o
   6   9   7       99.89       91.33      5.33 o
   7   9   7        0.20       -0.30      3.45 o
   8   9   7       18.34       26.40      4.93 o
   9   9   7       72.51       79.89      7.20 o
  10   9   7       53.47       50.34      9.33 o
  11   9   7        0.16       -1.48      5.47 o
 -12  10   7       15.08       19.14      5.84 o
 -11  10   7        1.48        5.51      4.38 o
 -10  10   7        3.49       -1.66      4.22 o
  -9  10   7      128.76      146.93      8.89 o
  -8  10   7       46.56       42.65      6.24 o
  -7  10   7       86.67       55.42      6.50 o
  -6  10   7      100.88      103.32      5.99 o
  -5  10   7      144.20      133.91      5.52 o
  -4  10   7      104.73      129.25      4.95 o
  -3  10   7       41.31       32.80      3.38 o
  -2  10   7      580.52      615.45     12.17 o
  -1  10   7       21.98       12.61      3.14 o
   0  10   7        0.65        3.07      2.70 o
   1  10   7      389.40      384.06      9.29 o
   2  10   7       88.11       91.18      3.96 o
   3  10   7      244.79      217.18      5.46 o
   4  10   7       75.87       79.33      3.68 o
   5  10   7      524.93      481.87      9.55 o
   6  10   7      303.80      267.24      8.36 o
   7  10   7       23.03       20.43      4.20 o
   8  10   7        4.27        7.40      4.40 o
   9  10   7        9.77        9.90      6.72 o
  10  10   7        0.17       -0.81      5.07 o
  11  10   7       66.54       79.00      7.61 o
 -12  11   7      123.16      143.48      9.87 o
 -11  11   7        0.97       -0.80      4.39 o
 -10  11   7       47.60       46.47      6.86 o
  -9  11   7       12.55       14.02      5.59 o
  -8  11   7       40.61       24.87      6.35 o
  -7  11   7        0.23        1.77      4.67 o
  -6  11   7      664.08      655.85     23.23 o
  -5  11   7       59.92       47.29      4.20 o
  -4  11   7      155.26      144.68      6.52 o
  -3  11   7       74.01       70.53      4.53 o
  -2  11   7      268.81      284.30      8.10 o
  -1  11   7      175.99      149.43      7.94 o
   0  11   7        2.02       -0.52      2.71 o
   1  11   7       33.35       30.27      3.84 o
   2  11   7      101.61       97.57      3.63 o
   3  11   7      830.50      820.93     11.15 o
   4  11   7       20.73       21.50      2.91 o
   5  11   7      224.57      205.87      6.55 o
   6  11   7      129.15      119.01      6.01 o
   7  11   7       26.27       24.15      4.40 o
   8  11   7       72.28       68.09      6.28 o
   9  11   7        0.10        0.53      4.19 o
  10  11   7       10.66       18.35      5.07 o
 -11  12   7        1.68       -5.25      5.25 o
 -10  12   7        0.10       -4.85      4.85 o
  -9  12   7       25.85       20.52      5.96 o
  -8  12   7        0.74        0.59      4.66 o
  -7  12   7        6.49       12.71      5.67 o
  -6  12   7       39.84       52.15      6.44 o
  -5  12   7        2.22       -2.57      3.02 o
  -4  12   7       10.65       -0.54      3.24 o
  -3  12   7      130.76      125.44      5.80 o
  -2  12   7      898.44      918.71     15.67 o
  -1  12   7      546.17      548.82     11.80 o
   0  12   7       90.69       83.73      9.19 o
   1  12   7       48.41       49.26      4.91 o
   2  12   7      256.37      272.66      7.67 o
   3  12   7       19.97       23.26      2.69 o
   4  12   7      262.95      265.81      6.36 o
   5  12   7       23.40       21.79      3.61 o
   6  12   7       93.00       90.99      5.20 o
   7  12   7       20.54       15.52      3.93 o
   8  12   7       24.95       27.79      5.21 o
   9  12   7        6.16       10.00      4.79 o
  10  12   7       17.73       18.72      5.33 o
 -11  13   7        1.28        5.04      6.07 o
 -10  13   7        0.01        8.25      5.96 o
  -9  13   7       27.33       27.66      6.49 o
  -8  13   7      140.28      162.47      9.97 o
  -7  13   7        1.86       -4.31      4.47 o
  -6  13   7       79.57       74.32      7.47 o
  -5  13   7      113.03      102.99      5.67 o
  -4  13   7       30.81       29.39      4.52 o
  -3  13   7        9.86       10.50      3.92 o
  -2  13   7      289.34      298.06     11.35 o
  -1  13   7      714.13      713.00     13.95 o
   0  13   7        5.54        0.05      4.44 o
   1  13   7        0.17       -1.71      3.02 o
   2  13   7        0.00       -2.56      2.56 o
   3  13   7       47.54       45.95      3.19 o
   4  13   7       74.43       49.62      3.57 o
   5  13   7        5.45       10.37      3.22 o
   6  13   7        5.71        0.36      3.13 o
   7  13   7       17.82       10.67      3.69 o
   8  13   7        0.61       -0.43      4.06 o
   9  13   7        4.46        7.38      4.95 o
  10  13   7        3.93        7.84      7.87 o
 -11  14   7        3.60       -1.83      6.13 o
 -10  14   7       29.06       33.37      7.26 o
  -9  14   7        5.74        1.78      5.71 o
  -8  14   7        0.14        6.87      5.16 o
  -7  14   7        0.05        4.00      5.34 o
  -6  14   7       61.60       65.10      6.07 o
  -5  14   7       31.29       20.57      4.13 o
  -4  14   7      367.06      365.60     10.08 o
  -3  14   7      196.33      198.02      8.46 o
  -2  14   7       36.84       35.40      4.77 o
  -1  14   7      400.14      407.22     10.75 o
   0  14   7      218.42      210.22      8.12 o
   1  14   7       13.97       16.51      4.04 o
   2  14   7       10.92        9.53      2.85 o
   3  14   7        2.27        3.46      2.42 o
   4  14   7      184.94      165.95      5.17 o
   5  14   7        0.72       -0.47      2.94 o
   6  14   7       34.52       30.93      4.16 o
   7  14   7       54.73       43.61      5.27 o
   8  14   7        1.47       -3.61      4.41 o
   9  14   7       35.99       39.81      6.19 o
  10  14   7       13.25       26.16      8.36 o
 -10  15   7        2.49       -2.87      9.35 o
  -9  15   7       70.77       74.46      8.90 o
  -8  15   7       47.47       56.75      7.95 o
  -7  15   7        0.25        5.53      5.39 o
  -6  15   7        3.64        4.20      8.22 o
  -5  15   7        0.12       -3.80      3.80 o
  -4  15   7        3.90        0.43      3.64 o
  -3  15   7      155.84      189.33      8.77 o
  -2  15   7      409.62      418.93     12.62 o
  -1  15   7      801.69      771.07     15.62 o
   0  15   7       11.31       11.93      4.11 o
   1  15   7        0.15       -2.80      2.80 o
   2  15   7       94.83       91.79      4.57 o
   3  15   7       97.53       90.54      4.15 o
   4  15   7      112.29      107.12      4.73 o
   5  15   7       42.38       37.72      4.93 o
   6  15   7        0.00       -0.40      3.68 o
   7  15   7       30.18       22.09      5.33 o
   8  15   7       28.76       16.76      5.53 o
   9  15   7        0.00       -4.00      5.69 o
 -10  16   7       67.45       70.82     11.99 o
  -9  16   7       12.81       15.37      7.00 o
  -8  16   7        1.52       -0.98      5.61 o
  -7  16   7       20.78       21.30      9.39 o
  -6  16   7       10.93       12.32      6.34 o
  -5  16   7        0.90       -1.45      4.45 o
  -4  16   7       51.45       53.49      5.36 o
  -3  16   7      558.40      572.05     14.91 o
  -2  16   7      596.63      592.97     18.35 o
  -1  16   7      256.18      245.18     14.17 o
   0  16   7      433.02      443.25      9.68 o
   1  16   7        5.97        3.37      2.92 o
   2  16   7       45.00       37.05      4.43 o
   3  16   7       49.72       56.00      4.39 o
   4  16   7        5.51        5.43      3.22 o
   5  16   7        0.32       -2.34      3.61 o
   6  16   7        4.99        5.92      4.21 o
   7  16   7      110.62      116.92      8.03 o
   8  16   7        0.02        2.32      4.88 o
   9  16   7        0.87       -3.51      6.12 o
 -10  17   7        5.34        1.70      7.94 o
  -9  17   7       94.82       94.67     10.00 o
  -8  17   7        0.32       -1.95      5.62 o
  -7  17   7       10.40       29.76      6.89 o
  -6  17   7        0.34        5.43      5.96 o
  -5  17   7        0.12        2.41      4.63 o
  -4  17   7       30.17       23.97      4.84 o
  -3  17   7       70.96       95.73      7.41 o
  -2  17   7      144.35      139.24      8.23 o
  -1  17   7        0.08       -3.80      4.56 o
   0  17   7       26.60       26.14      5.76 o
   1  17   7       73.66       71.25      5.38 o
   2  17   7      197.41      191.56      7.28 o
   3  17   7      150.78      152.57      6.14 o
   4  17   7       85.77       70.36      5.17 o
   5  17   7       20.29       14.85      4.39 o
   6  17   7       51.74       42.72      6.25 o
   7  17   7       20.62       19.97      5.78 o
   8  17   7        2.54       -0.22      6.00 o
  -9  18   7       12.18        4.14      7.62 o
  -8  18   7        5.59        5.13      9.29 o
  -7  18   7      136.82      145.79     11.17 o
  -6  18   7       73.87       81.33      9.25 o
  -5  18   7        0.12       -3.39      6.77 o
  -4  18   7        4.96        6.10      4.26 o
  -3  18   7       13.91        9.29      4.92 o
  -2  18   7      217.55      207.67      9.80 o
  -1  18   7       14.41        8.23      5.06 o
   0  18   7       60.35       58.43      7.83 o
   1  18   7        0.74        6.54      5.27 o
   2  18   7       27.23       24.45      5.11 o
   3  18   7       67.83       60.44      6.14 o
   4  18   7        4.74        3.33      3.96 o
   5  18   7       26.06       17.56      8.69 o
   6  18   7       18.02       11.74      5.49 o
   7  18   7        5.94       -0.28      6.58 o
   8  18   7        9.99       11.90      7.25 o
  -9  19   7       13.86       25.40     12.12 o
  -8  19   7       33.69       44.86      8.73 o
  -7  19   7      200.10      257.25     14.74 o
  -6  19   7       30.15       33.06      7.90 o
  -5  19   7        0.51        0.89      7.45 o
  -4  19   7       90.99      109.84     11.65 o
  -3  19   7        0.00       -1.40      8.24 o
  -2  19   7       58.75       58.12      6.88 o
  -1  19   7       66.97       76.99      7.46 o
   0  19   7       12.48       16.53      5.51 o
   1  19   7      120.88      127.84      8.79 o
   2  19   7      193.81      217.26     10.42 o
   3  19   7       45.73       30.30      4.65 o
   4  19   7        2.11       -4.29      4.58 o
   5  19   7        7.92       15.09      5.65 o
   6  19   7        0.05       -4.82      4.82 o
   7  19   7        7.64        4.54      6.66 o
  -8  20   7        8.25       -0.67      7.08 o
  -7  20   7       38.51       63.63     15.37 o
  -6  20   7        2.23        1.57      6.96 o
  -5  20   7        8.90        3.88      6.97 o
  -4  20   7       10.10       12.39      6.67 o
  -3  20   7        2.42       -2.08      4.96 o
  -2  20   7       62.08       55.69      8.36 o
  -1  20   7       24.47       22.10      5.88 o
   0  20   7        5.83        2.11      4.86 o
   1  20   7       19.91       10.37      5.50 o
   2  20   7        0.27        0.66      5.32 o
   3  20   7        5.90        1.88      4.97 o
   4  20   7       18.24       24.63      6.10 o
   5  20   7       21.81       17.52      7.33 o
   6  20   7       26.14       43.66      7.23 o
   7  20   7        0.04       -4.93      7.08 o
  -7  21   7       68.82       73.32     11.31 o
  -6  21   7       28.21       14.88     12.27 o
  -5  21   7       34.25       35.22      8.32 o
  -4  21   7        0.03       -3.03      6.14 o
  -3  21   7       12.66       13.39      5.91 o
  -2  21   7        0.84        3.52      5.44 o
  -1  21   7      112.93      128.32     10.56 o
   0  21   7      107.23      106.93     16.75 o
   1  21   7        3.12       -1.77      5.37 o
   2  21   7        7.34        2.98      5.45 o
   3  21   7       21.31       18.49      5.86 o
   4  21   7       45.07       53.71      8.15 o
   5  21   7        2.92        5.34      5.75 o
   6  21   7        2.06       -5.48      8.47 o
  -6  22   7        6.65       -3.28      7.30 o
  -5  22   7        0.41       -5.20      7.06 o
  -4  22   7        7.88       12.41      8.54 o
  -3  22   7        0.21       -6.03      6.03 o
  -2  22   7       23.33       23.62      6.41 o
  -1  22   7       22.79       29.42      6.77 o
   0  22   7        8.09        3.10      5.92 o
   1  22   7       15.23       15.53      6.28 o
   2  22   7       65.54       75.41      8.22 o
   3  22   7        2.14       -3.94      5.38 o
   4  22   7        0.12       -3.59      6.04 o
   5  22   7        3.21       -6.02     11.04 o
  -5  23   7        5.41      -11.27     13.14 o
  -4  23   7       10.28        2.05      7.47 o
  -3  23   7        7.54       14.73     11.04 o
  -2  23   7       24.42       25.45      6.77 o
  -1  23   7        1.09       -2.83      5.55 o
   0  23   7       13.51        4.37      6.01 o
   1  23   7       11.82       23.27      6.91 o
   2  23   7        0.01       -6.11      6.90 o
   3  23   7       14.80       22.17      7.26 o
   4  23   7       45.15       60.84     10.31 o
  -4  24   7        1.47        5.66      7.79 o
  -3  24   7        3.75        0.64      7.39 o
  -2  24   7        3.04        3.65      5.97 o
  -1  24   7       19.95       18.80      6.78 o
   0  24   7        0.05        2.54     10.95 o
   1  24   7        3.35        5.29      6.56 o
   2  24   7       12.91       15.91      9.56 o
   3  24   7        0.26       -3.69      9.54 o
  -2  25   7        4.69       18.75      8.03 o
  -1  25   7        6.68        7.31      6.57 o
   0  25   7        1.48       17.13      6.93 o
 -12   0   8        6.47       16.49      7.86 o
 -10   0   8       80.02       59.53      7.82 o
  -8   0   8      941.67      997.25     26.06 o
  -6   0   8      649.07      597.27     14.30 o
  -4   0   8     2063.09     2104.74     32.73 o
  -2   0   8      247.28      280.63      7.92 o
   0   0   8     1743.02     1869.35     37.00 o
   2   0   8     1106.36     1309.14     21.32 o
   4   0   8       19.48       13.73      3.73 o
   6   0   8      570.42      638.86     20.64 o
   8   0   8        2.26       11.80      8.76 o
  10   0   8       83.99       69.99     11.52 o
 -13   1   8        0.88        4.05      4.10 o
 -12   1   8        1.64       -3.72      3.72 o
 -11   1   8        7.19        1.87      3.69 o
 -10   1   8        0.05       -3.46      3.46 o
  -9   1   8        0.04       -1.25      3.30 o
  -8   1   8        0.94       -3.82      3.82 o
  -7   1   8       47.88       40.18      4.77 o
  -6   1   8     2894.21     2883.99     30.41 o
  -5   1   8        8.98       12.56      3.38 o
  -4   1   8      741.43      753.49     15.92 o
  -3   1   8       68.09       64.13      3.08 o
  -2   1   8      206.77      190.45      4.59 o
  -1   1   8      107.51      102.95      3.12 o
   0   1   8     1172.71     1225.09     16.18 o
   1   1   8      905.76      855.64     14.91 o
   2   1   8      733.32      782.89     11.82 o
   3   1   8      213.35      207.40      6.87 o
   4   1   8       14.24       19.78      2.75 o
   5   1   8       26.02       27.43      3.50 o
   6   1   8      261.74      253.81      9.12 o
   7   1   8        3.73        0.75      3.65 o
   8   1   8        9.28        4.25      4.41 o
   9   1   8       12.67        8.66      5.84 o
  10   1   8        2.39       -5.27      5.47 o
  11   1   8        6.25       -0.59     11.12 o
 -13   2   8        8.53       -2.14      4.11 o
 -12   2   8       14.47       16.47      4.47 o
 -11   2   8        4.13        9.27      4.04 o
 -10   2   8       17.25       15.55      4.16 o
  -9   2   8        1.23        1.10      3.57 o
  -8   2   8      266.42      254.09      9.24 o
  -7   2   8        9.41        6.87      3.80 o
  -6   2   8       59.09       50.20      6.61 o
  -5   2   8      453.28      448.91      8.14 o
  -4   2   8        0.00       -1.56      2.93 o
  -3   2   8      663.14      648.46      9.59 o
  -2   2   8      481.14      450.96      8.86 o
  -1   2   8      338.77      315.73      7.90 o
   0   2   8     1314.50     1269.84     19.56 o
   1   2   8      568.34      504.70     10.91 o
   2   2   8       63.30       66.49      4.43 o
   3   2   8        1.26        5.60      3.14 o
   4   2   8        4.87        6.93      2.43 o
   5   2   8      108.69      100.13      4.71 o
   6   2   8        3.04        1.33      3.67 o
   7   2   8      116.24       94.71      6.35 o
   8   2   8       10.84        9.45      4.66 o
   9   2   8        0.09       -0.98      5.19 o
  10   2   8      132.86      147.71     10.15 o
  11   2   8        1.64        1.09      6.44 o
 -13   3   8        1.54        1.33      4.56 o
 -12   3   8       11.09       11.78      4.53 o
 -11   3   8        5.14       -0.01      3.96 o
 -10   3   8        1.60        4.30      3.66 o
  -9   3   8       17.51        9.03      3.83 o
  -8   3   8      311.02      296.42      9.83 o
  -7   3   8      108.87      104.18      5.98 o
  -6   3   8      648.32      617.23      9.94 o
  -5   3   8      885.10      876.34     12.31 o
  -4   3   8       60.50       50.14      3.17 o
  -3   3   8        5.16        0.33      1.78 o
  -2   3   8      278.47      259.44      6.42 o
  -1   3   8      163.13      141.73      4.78 o
   0   3   8       13.41        7.38      2.89 o
   1   3   8     1356.69     1496.51     22.22 o
   2   3   8      130.65      138.84      7.69 o
   3   3   8      307.90      314.60      9.33 o
   4   3   8        1.99        2.77      2.30 o
   5   3   8     2862.32     2965.25     32.85 o
   6   3   8       16.42       23.38      4.39 o
   7   3   8      118.21      117.19      6.82 o
   8   3   8       53.86       56.97      6.32 o
   9   3   8      106.76      115.09     10.20 o
  10   3   8        4.85        4.71      5.87 o
  11   3   8        0.00        3.45      6.15 o
 -13   4   8       20.45       18.79      5.76 o
 -12   4   8       17.69       14.45      7.95 o
 -11   4   8       11.11       21.05      6.45 o
 -10   4   8        6.20        5.90      4.17 o
  -9   4   8      171.11      161.50      7.74 o
  -8   4   8      359.82      377.49     11.01 o
  -7   4   8      152.23      163.59      7.53 o
  -6   4   8      298.06      263.43      6.64 o
  -5   4   8       72.14       64.59      3.66 o
  -4   4   8     1534.01     1574.85     20.46 o
  -3   4   8        0.32        1.15      2.18 o
  -2   4   8      807.10      814.70     12.64 o
  -1   4   8      562.55      626.45      9.84 o
   0   4   8      325.92      372.68      9.16 o
   1   4   8     2174.80     2188.73     29.97 o
   2   4   8        0.17       -1.26      2.51 o
   3   4   8      650.25      728.02     13.62 o
   4   4   8      242.08      231.00      6.00 o
   5   4   8      532.99      546.27      9.17 o
   6   4   8      554.40      552.38     13.20 o
   7   4   8       43.83       34.77      4.33 o
   8   4   8      129.99      132.03      7.10 o
   9   4   8      167.40      182.01     11.14 o
  10   4   8        2.53        5.65      5.85 o
  11   4   8       39.32       38.64      7.32 o
 -12   5   8       15.07       20.61      5.23 o
 -11   5   8        4.63        2.19      4.32 o
 -10   5   8       30.21       20.06      4.77 o
  -9   5   8       92.49       87.55      6.72 o
  -8   5   8      133.26      129.45      7.83 o
  -7   5   8       15.80       10.23      4.47 o
  -6   5   8      247.12      237.68      6.67 o
  -5   5   8      772.09      721.88     12.05 o
  -4   5   8      144.64      167.74      5.74 o
  -3   5   8      791.74      797.39     12.71 o
  -2   5   8       48.68       52.74      3.61 o
  -1   5   8       22.28       24.65      2.42 o
   0   5   8      165.78      173.25      6.52 o
   1   5   8      677.63      661.84     13.02 o
   2   5   8       96.25      100.42      5.17 o
   3   5   8       27.41       31.72      2.83 o
   4   5   8       17.97       14.98      2.56 o
   5   5   8     1029.12     1105.01     14.20 o
   6   5   8      116.94      151.46      7.21 o
   7   5   8      118.40      120.40      6.15 o
   8   5   8       68.72       71.16      5.94 o
   9   5   8       48.28       35.88      5.97 o
  10   5   8       34.49       39.80      6.15 o
  11   5   8       13.68       11.91      6.71 o
 -12   6   8       13.74       19.61      5.79 o
 -11   6   8        2.22       -3.12      6.09 o
 -10   6   8        0.35        1.98      4.47 o
  -9   6   8       96.17       76.51      6.64 o
  -8   6   8      114.32      126.47      7.78 o
  -7   6   8        2.63        0.46      4.25 o
  -6   6   8       77.05       67.22      4.00 o
  -5   6   8       52.00       43.95      3.61 o
  -4   6   8        3.34        1.93      2.11 o
  -3   6   8       29.33       36.28      3.29 o
  -2   6   8     1734.67     1775.58     22.66 o
  -1   6   8       12.06        4.42      2.76 o
   0   6   8      390.31      360.78      9.04 o
   1   6   8      745.56      755.63     14.15 o
   2   6   8     1361.46     1368.21     18.69 o
   3   6   8        1.00       -2.62      2.67 o
   4   6   8      270.22      260.59      6.65 o
   5   6   8      375.72      362.61      7.39 o
   6   6   8        0.58        3.70      3.22 o
   7   6   8      251.01      259.17      9.57 o
   8   6   8       88.77       80.89      6.84 o
   9   6   8       24.85       22.99      5.62 o
  10   6   8       13.29       18.98      5.73 o
  11   6   8        5.39        1.58      6.28 o
 -12   7   8        3.58        1.84      4.87 o
 -11   7   8       18.53       18.77      5.26 o
 -10   7   8       49.86       52.93      6.91 o
  -9   7   8        4.90       10.00      4.90 o
  -8   7   8        1.53        2.58      4.45 o
  -7   7   8       79.84       59.97      5.57 o
  -6   7   8      356.80      338.31      7.75 o
  -5   7   8       22.79       17.20      2.76 o
  -4   7   8        0.55       -1.65      1.95 o
  -3   7   8       41.99       45.23      3.05 o
  -2   7   8      125.62      161.25      5.82 o
  -1   7   8      303.91      333.49      9.11 o
   0   7   8      238.25      258.67      8.43 o
   1   7   8       18.42       16.05      2.31 o
   2   7   8      374.58      369.03      7.55 o
   3   7   8      752.81      775.38     12.59 o
   4   7   8      160.87      168.19      5.09 o
   5   7   8       49.72       49.24      3.39 o
   6   7   8       61.19       52.61      4.56 o
   7   7   8      358.17      336.12     10.40 o
   8   7   8       88.77      104.77      6.85 o
   9   7   8      103.40      131.78      8.97 o
  10   7   8       27.11       34.52      8.10 o
  11   7   8        0.06       -1.80      6.31 o
 -12   8   8       33.28       28.22      8.85 o
 -11   8   8        0.09        2.85      4.73 o
 -10   8   8        0.44        4.07      4.65 o
  -9   8   8      167.91      198.61     10.19 o
  -8   8   8      118.93       99.20      7.45 o
  -7   8   8      122.46      105.25      6.59 o
  -6   8   8       17.80       12.69      3.27 o
  -5   8   8        2.85       -0.29      2.33 o
  -4   8   8       30.77       25.24      2.80 o
  -3   8   8      283.62      294.11      6.46 o
  -2   8   8       53.74       57.34      4.01 o
  -1   8   8       89.44       69.93      4.29 o
   0   8   8     1098.47     1074.46     18.46 o
   1   8   8      350.46      336.41      7.44 o
   2   8   8      130.14      130.54      4.96 o
   3   8   8      282.49      290.89      6.70 o
   4   8   8      112.64      107.08      4.28 o
   5   8   8       54.03       63.13      4.14 o
   6   8   8      451.57      492.91     11.20 o
   7   8   8      153.69      159.09      7.03 o
   8   8   8       86.40       74.09      6.19 o
   9   8   8        5.43        4.26      7.82 o
  10   8   8        2.68        9.05      8.20 o
  11   8   8       20.83       20.59      9.73 o
 -12   9   8       23.80       40.49      6.59 o
 -11   9   8        2.25       -0.13      4.94 o
 -10   9   8        8.63       17.39      5.52 o
  -9   9   8       33.28       23.91      5.78 o
  -8   9   8       36.41       41.32      5.21 o
  -7   9   8      211.55      219.58      8.91 o
  -6   9   8      367.54      319.15      8.70 o
  -5   9   8       10.48       12.23      3.03 o
  -4   9   8       49.18       48.92      3.61 o
  -3   9   8        0.08       -2.00      2.00 o
  -2   9   8      339.75      359.41      8.04 o
  -1   9   8       49.23       40.46      3.85 o
   0   9   8        5.89        3.28      3.11 o
   1   9   8      544.27      494.77     11.78 o
   2   9   8       45.39       52.42      4.08 o
   3   9   8      684.98      686.54     11.10 o
   4   9   8      674.17      654.36     10.24 o
   5   9   8      290.59      267.10      7.35 o
   6   9   8       38.71       46.62      4.54 o
   7   9   8       10.44       12.01      4.05 o
   8   9   8      204.60      168.48     11.25 o
   9   9   8        2.23        5.81      4.98 o
  10   9   8       26.61       25.27      7.49 o
 -12  10   8        0.51       -3.09      6.25 o
 -11  10   8       36.78       49.55      7.04 o
 -10  10   8       17.61       21.42      5.09 o
  -9  10   8       37.33       34.13      5.24 o
  -8  10   8        2.38       -0.18      3.93 o
  -7  10   8       69.11       52.57      6.46 o
  -6  10   8       39.93       44.13      4.90 o
  -5  10   8       83.91       80.11      4.81 o
  -4  10   8       19.44       17.85      3.35 o
  -3  10   8        4.25        5.75      2.56 o
  -2  10   8       50.48       44.25      4.15 o
  -1  10   8      259.65      236.45      6.90 o
   0  10   8       23.70       24.17      3.68 o
   1  10   8       10.98        4.23      3.07 o
   2  10   8      317.84      286.81      7.60 o
   3  10   8       14.57        5.29      2.68 o
   4  10   8       38.25       41.94      3.39 o
   5  10   8       77.92       79.61      4.66 o
   6  10   8      125.11      143.92      6.55 o
   7  10   8       13.88       16.32      4.22 o
   8  10   8       33.87       13.73      6.32 o
   9  10   8        0.94       -0.75      6.21 o
  10  10   8       83.99      100.56     10.00 o
 -11  11   8        3.68       -4.04      5.02 o
 -10  11   8        4.71       -4.46      4.46 o
  -9  11   8       46.26       48.40      5.91 o
  -8  11   8        0.30       -3.16      7.13 o
  -7  11   8        0.01       -1.02      4.93 o
  -6  11   8      399.80      321.42     15.74 o
  -5  11   8       23.08        7.54      3.28 o
  -4  11   8       34.28       45.58      4.22 o
  -3  11   8       32.83       38.44      4.00 o
  -2  11   8      206.28      203.40      9.73 o
  -1  11   8      393.74      396.00      9.98 o
   0  11   8      515.67      505.45     10.24 o
   1  11   8       47.23       40.89      5.65 o
   2  11   8        9.41       11.30      3.19 o
   3  11   8        2.21        3.29      2.44 o
   4  11   8        5.08        5.25      2.81 o
   5  11   8      161.16      133.88      6.26 o
   6  11   8      108.73       98.55      5.80 o
   7  11   8        9.33        4.77      4.25 o
   8  11   8        0.50        4.03      4.44 o
   9  11   8       24.13       15.04      7.55 o
  10  11   8        3.12       10.88      5.72 o
 -11  12   8        7.98       12.83      5.42 o
 -10  12   8        8.19        7.45      4.97 o
  -9  12   8        0.82       -4.42      5.01 o
  -8  12   8        7.58        2.40      5.10 o
  -7  12   8      272.51      277.32     13.86 o
  -6  12   8      394.40      400.18     14.18 o
  -5  12   8      107.55       91.97      6.38 o
  -4  12   8        0.15       -2.97      2.97 o
  -3  12   8      217.79      225.20      8.56 o
  -2  12   8      104.22       92.69      5.55 o
  -1  12   8      196.45      185.46      7.30 o
   0  12   8     1119.39     1059.04     16.20 o
   1  12   8      227.22      230.62      7.35 o
   2  12   8        6.15       12.34      2.66 o
   3  12   8      233.37      211.35      6.18 o
   4  12   8      801.22      714.21     11.44 o
   5  12   8      276.65      251.43      8.26 o
   6  12   8        4.07       -0.05      3.43 o
   7  12   8        4.93        2.41      4.19 o
   8  12   8        0.02        5.31      4.65 o
   9  12   8       78.45       90.89      8.94 o
  10  12   8       15.72       10.07      6.17 o
 -11  13   8        3.84        9.35     10.22 o
 -10  13   8        5.95        9.97      8.32 o
  -9  13   8        7.43        8.62      5.68 o
  -8  13   8        4.83       -2.14      5.24 o
  -7  13   8       76.57       80.66      9.44 o
  -6  13   8        1.61        0.64      7.03 o
  -5  13   8       10.70       14.67      3.88 o
  -4  13   8       24.37       17.82      3.96 o
  -3  13   8       40.48       27.21      4.82 o
  -2  13   8      803.84      771.29     18.75 o
  -1  13   8       28.93       20.11      4.25 o
   0  13   8       95.07       76.31      5.60 o
   1  13   8     1469.49     1407.32     23.52 o
   2  13   8        5.88        5.99      2.77 o
   3  13   8      107.18      105.09      4.48 o
   4  13   8      115.50      118.91      4.82 o
   5  13   8       29.64       29.80      4.47 o
   6  13   8      104.05      102.80      5.67 o
   7  13   8        6.19        9.20      4.04 o
   8  13   8        4.46        4.80      5.56 o
   9  13   8        0.12        2.99      5.80 o
 -10  14   8        0.02       -1.39      6.06 o
  -9  14   8        5.13        3.46      5.89 o
  -8  14   8        7.43       -4.32      5.19 o
  -7  14   8        2.83        7.61      5.31 o
  -6  14   8        2.89       -2.82      5.52 o
  -5  14   8        0.05       -3.91      3.91 o
  -4  14   8        1.34       -3.38      3.38 o
  -3  14   8      214.33      204.85      9.02 o
  -2  14   8       63.83       82.58      6.67 o
  -1  14   8       28.55       34.72      5.00 o
   0  14   8       68.16       69.04      5.74 o
   1  14   8      212.78      181.50      7.85 o
   2  14   8       17.47       21.48      3.88 o
   3  14   8       85.63       88.01      4.09 o
   4  14   8        4.14        7.00      3.04 o
   5  14   8      161.78      175.53      6.91 o
   6  14   8        2.77        1.66      3.86 o
   7  14   8       19.92       21.33      8.85 o
   8  14   8        0.55        6.70      5.94 o
   9  14   8        4.63        0.96      6.14 o
 -10  15   8        0.00       -1.42      6.58 o
  -9  15   8        1.64        0.69      6.05 o
  -8  15   8        1.80        9.94      5.84 o
  -7  15   8        0.04        5.75      5.76 o
  -6  15   8       15.20       20.82      6.48 o
  -5  15   8       51.56       41.36      5.93 o
  -4  15   8        4.21        0.99      3.70 o
  -3  15   8      103.06      117.48      7.58 o
  -2  15   8       66.95       65.90      6.42 o
  -1  15   8       86.77       84.03      6.98 o
   0  15   8       67.89       78.13      6.25 o
   1  15   8        0.94       -2.10      3.14 o
   2  15   8        7.91       -0.11      2.90 o
   3  15   8      168.96      155.61      5.18 o
   4  15   8      155.15      166.04      6.83 o
   5  15   8       71.91       85.01      6.00 o
   6  15   8        5.29        5.54      4.00 o
   7  15   8       21.44       11.42      6.07 o
   8  15   8       32.40       43.89      7.64 o
   9  15   8        5.33       -2.48      6.96 o
 -10  16   8       14.65        7.98     10.77 o
  -9  16   8        1.43       -3.44      6.34 o
  -8  16   8        2.07       -1.76      5.71 o
  -7  16   8       33.29       36.62      7.17 o
  -6  16   8       70.43       69.69      8.40 o
  -5  16   8       33.85       21.01      6.34 o
  -4  16   8        0.60       -3.38      3.83 o
  -3  16   8      353.31      349.98     12.98 o
  -2  16   8      304.71      325.48     12.24 o
  -1  16   8        0.18       -3.09      4.33 o
   0  16   8        2.86       -2.55      4.80 o
   1  16   8       36.87       38.53      5.20 o
   2  16   8       39.35       25.47      4.03 o
   3  16   8       81.40       83.61      4.78 o
   4  16   8        8.39       13.56      3.86 o
   5  16   8       55.09       70.56      6.65 o
   6  16   8       17.19       22.69      5.66 o
   7  16   8       24.29       31.89      7.37 o
   8  16   8        2.59        7.31      6.44 o
  -9  17   8       35.61       22.38      7.64 o
  -8  17   8        4.44        3.75      6.07 o
  -7  17   8        0.17        4.56      8.53 o
  -6  17   8        0.88        2.03      6.09 o
  -5  17   8       34.29       25.42      6.91 o
  -4  17   8       11.01       12.30      4.58 o
  -3  17   8        7.34       11.47      4.99 o
  -2  17   8       24.65       22.14      5.51 o
  -1  17   8      187.32      189.05     12.41 o
   0  17   8       84.98       88.07      8.97 o
   1  17   8      472.62      478.27     14.40 o
   2  17   8       32.26       29.54      4.61 o
   3  17   8       40.78       39.99      4.04 o
   4  17   8       21.87       16.54      3.89 o
   5  17   8       14.08       17.79      4.70 o
   6  17   8        7.14        0.93      6.11 o
   7  17   8       51.22       54.46      8.53 o
   8  17   8       13.24        9.09      7.12 o
  -9  18   8        7.62        8.07      7.33 o
  -8  18   8        7.41       24.55      7.89 o
  -7  18   8        4.77        2.79     10.99 o
  -6  18   8       16.90        7.25      6.81 o
  -5  18   8      211.11      232.71     18.82 o
  -4  18   8       12.53        7.79      5.31 o
  -3  18   8       22.05       12.62      5.10 o
  -2  18   8       23.35       10.28      5.15 o
  -1  18   8        2.84       -0.98      4.89 o
   0  18   8       24.53       31.38      6.10 o
   1  18   8       10.56       11.72      5.67 o
   2  18   8       75.26       75.35      6.54 o
   3  18   8        2.56        0.80      3.49 o
   4  18   8       22.04       13.43      5.20 o
   5  18   8        9.48        1.46      6.27 o
   6  18   8       27.52       24.92      7.46 o
   7  18   8       32.72       25.59      7.60 o
  -8  19   8       28.40       36.07      8.77 o
  -7  19   8       30.04       55.93     13.09 o
  -6  19   8       76.71      107.96     11.11 o
  -5  19   8       79.83       84.80      9.83 o
  -4  19   8       55.44       58.59      7.13 o
  -3  19   8        0.19       -3.85      4.98 o
  -2  19   8       78.94       86.55      7.71 o
  -1  19   8      116.52      119.12     12.83 o
   0  19   8       24.41       24.86      6.08 o
   1  19   8       93.90       86.06      7.80 o
   2  19   8       31.29       24.52      6.04 o
   3  19   8        0.15        6.79      4.47 o
   4  19   8       28.52       18.16      5.88 o
   5  19   8        3.40        3.78      6.35 o
   6  19   8        2.43       -3.71      6.58 o
   7  19   8        0.21      -11.05     12.17 o
  -7  20   8       34.27       31.28      8.76 o
  -6  20   8       12.82       16.41      7.88 o
  -5  20   8        4.36       -6.28      6.37 o
  -4  20   8        1.25       -3.36      5.40 o
  -3  20   8        0.34       -4.57      4.57 o
  -2  20   8       52.93       48.82      7.06 o
  -1  20   8        9.51        9.38      6.08 o
   0  20   8       18.12       16.56      5.88 o
   1  20   8        0.77       -3.35      5.10 o
   2  20   8       65.58       73.13      7.72 o
   3  20   8        7.72        2.74      4.66 o
   4  20   8       49.04       58.75     11.10 o
   5  20   8       10.46       12.93      6.87 o
   6  20   8        5.27       -1.48      6.72 o
  -7  21   8        9.37       23.52      8.93 o
  -6  21   8      113.54      138.50     12.38 o
  -5  21   8       62.26       79.48     10.55 o
  -4  21   8        5.21       -2.48      5.58 o
  -3  21   8        1.22        2.64      5.63 o
  -2  21   8       24.75       37.02      6.91 o
  -1  21   8       20.96       22.74      6.14 o
   0  21   8        0.45       -5.16      5.16 o
   1  21   8        5.93       -4.44      5.64 o
   2  21   8       13.19        7.38      5.98 o
   3  21   8       24.53       21.84      6.66 o
   4  21   8        1.40       10.72      8.83 o
   5  21   8       12.37       14.11      9.17 o
  -6  22   8        0.00       -7.24      7.24 o
  -5  22   8        0.71       -2.01      7.38 o
  -4  22   8        2.98        3.73     11.60 o
  -3  22   8        0.52        3.52      6.80 o
  -2  22   8        0.02        0.21      6.26 o
  -1  22   8        0.20       -1.87      5.43 o
   0  22   8       44.45       55.86      7.95 o
   1  22   8        4.78       -3.60      5.61 o
   2  22   8       24.57       31.58      8.17 o
   3  22   8       30.15       49.52     11.65 o
   4  22   8        1.54        0.58      8.85 o
  -5  23   8        0.82       -2.36     14.78 o
  -4  23   8        1.77       -6.38      6.80 o
  -3  23   8        1.57       -4.08      6.83 o
  -2  23   8        2.61        3.64      8.06 o
  -1  23   8        3.92        3.63      6.03 o
   0  23   8        6.35        0.78      7.26 o
   1  23   8       10.10       22.21      7.22 o
   2  23   8        0.19       -6.79      6.79 o
   3  23   8        4.79       -1.57      8.64 o
  -3  24   8       11.37        6.31     12.36 o
  -2  24   8        3.73        7.82      7.79 o
  -1  24   8        0.42        0.96      6.49 o
   0  24   8        2.10       -1.73      6.98 o
   1  24   8       17.46       19.66      7.22 o
   2  24   8       59.76       67.87     10.32 o
 -11   0   9        6.81       11.35      6.20 o
  -9   0   9       16.92       17.09      9.57 o
  -7   0   9      223.71      160.66     11.03 o
  -5   0   9      246.01      228.50      8.76 o
  -3   0   9      677.59      697.02     14.65 o
  -1   0   9      797.73      824.69     15.31 o
   1   0   9      501.07      516.20     16.30 o
   3   0   9      543.52      580.70     17.51 o
   5   0   9      263.81      287.34     10.74 o
   7   0   9        0.89        2.33      5.55 o
   9   0   9        5.15        6.68      9.05 o
  11   0   9      135.28      229.44     19.09 o
 -12   1   9        3.12        8.09      4.34 o
 -11   1   9       69.51       76.38      6.30 o
 -10   1   9        0.47       -3.75      3.75 o
  -9   1   9        5.05        2.70      3.68 o
  -8   1   9       25.46       35.12      4.81 o
  -7   1   9     1256.07     1293.83     22.01 o
  -6   1   9       77.34       90.83      4.28 o
  -5   1   9      259.28      241.94      6.40 o
  -4   1   9        0.90       -1.40      2.15 o
  -3   1   9       30.70       29.63      2.63 o
  -2   1   9       17.33       15.80      2.13 o
  -1   1   9      561.45      567.11      8.35 o
   0   1   9      255.48      274.38      6.26 o
   1   1   9      494.22      469.99     13.25 o
   2   1   9       21.63       21.67      2.57 o
   3   1   9      282.18      277.58      7.94 o
   4   1   9        1.24       -2.30      2.30 o
   5   1   9      673.27      675.85     11.68 o
   6   1   9       14.78       25.93      4.65 o
   7   1   9       43.24       45.24      5.46 o
   8   1   9        0.43       -0.92     10.49 o
   9   1   9       68.11       73.64      8.39 o
  10   1   9       23.59       27.19      7.34 o
  11   1   9        1.29        4.11      8.70 o
 -12   2   9        4.75        5.11      4.44 o
 -11   2   9        9.71       12.78      4.64 o
 -10   2   9       24.65       23.49      4.73 o
  -9   2   9        9.65        4.09      3.93 o
  -8   2   9       66.88       68.56      5.65 o
  -7   2   9      214.87      203.16      8.72 o
  -6   2   9       14.24       12.21      2.90 o
  -5   2   9     1612.81     1658.20     19.83 o
  -4   2   9      628.44      614.12      9.87 o
  -3   2   9        6.33        5.28      2.06 o
  -2   2   9       25.74       27.57      2.35 o
  -1   2   9       14.66        9.87      2.34 o
   0   2   9        5.07        6.71      2.51 o
   1   2   9      562.68      628.98     12.98 o
   2   2   9      640.75      645.91     13.08 o
   3   2   9      318.44      311.83      8.95 o
   4   2   9       53.23       44.69      3.81 o
   5   2   9       63.52       72.75      4.42 o
   6   2   9        6.55        6.57      3.90 o
   7   2   9       78.79       60.32      5.91 o
   8   2   9        9.73       12.24      5.84 o
   9   2   9       62.08       65.15     13.78 o
  10   2   9        7.07        8.61      6.71 o
  11   2   9       46.50       62.97      8.86 o
 -12   3   9        5.29        7.36      4.46 o
 -11   3   9        0.31       -0.74      4.22 o
 -10   3   9       48.00       46.37      5.44 o
  -9   3   9        5.87        4.81      3.88 o
  -8   3   9       19.98       20.22      4.78 o
  -7   3   9      866.82      848.65     16.80 o
  -6   3   9      918.01      910.38     13.13 o
  -5   3   9      189.93      204.63      6.00 o
  -4   3   9      291.88      309.76      6.88 o
  -3   3   9       19.36       14.59      2.26 o
  -2   3   9      304.85      301.82      7.30 o
  -1   3   9       76.91       81.30      4.02 o
   0   3   9      733.15      712.57     13.87 o
   1   3   9        8.46        3.14      3.33 o
   2   3   9       10.52       10.92      3.30 o
   3   3   9       43.63       44.24      4.39 o
   4   3   9        0.34       -2.81      2.81 o
   5   3   9        5.39       -1.39      2.65 o
   6   3   9       21.86       13.37      4.21 o
   7   3   9      172.77      171.85      8.47 o
   8   3   9       20.75       14.63      9.65 o
   9   3   9        4.67       -1.37      8.76 o
  10   3   9        4.75       -3.96      6.55 o
  11   3   9       56.25       67.38     13.25 o
 -12   4   9        8.67        9.46      5.00 o
 -11   4   9       28.82       32.11      7.70 o
 -10   4   9        2.15        3.63      4.10 o
  -9   4   9        0.83        2.40      3.76 o
  -8   4   9        4.24        1.60      3.86 o
  -7   4   9       51.70       52.31      5.54 o
  -6   4   9       63.11       49.14      3.97 o
  -5   4   9       80.57       88.88      4.13 o
  -4   4   9        2.07       -0.74      2.40 o
  -3   4   9      129.06      126.65      6.61 o
  -2   4   9        2.43        3.62      2.40 o
  -1   4   9       21.80       23.36      2.92 o
   0   4   9     1795.01     1905.37     27.62 o
   1   4   9      330.05      356.95      9.65 o
   2   4   9      125.49      111.87      5.67 o
   3   4   9      132.75      129.73      5.99 o
   4   4   9        1.66       -2.53      2.53 o
   5   4   9       54.81       49.56      3.93 o
   6   4   9        3.08       -0.98      3.57 o
   7   4   9       81.75       73.08      8.19 o
   8   4   9       28.04       14.71      6.40 o
   9   4   9        2.10       -2.54      5.61 o
  10   4   9      101.41      109.24      9.83 o
  11   4   9       12.74       13.46     10.86 o
 -12   5   9        0.57        4.98      4.97 o
 -11   5   9       54.79       63.54      6.73 o
 -10   5   9       25.59       32.04      5.50 o
  -9   5   9       17.37       17.23      4.96 o
  -8   5   9        0.09       -0.84      4.14 o
  -7   5   9      220.60      229.91     10.20 o
  -6   5   9      161.83      170.43      6.73 o
  -5   5   9        0.26        1.90      3.29 o
  -4   5   9      593.77      596.76     11.12 o
  -3   5   9      426.41      440.44      9.20 o
  -2   5   9      130.91      128.36      5.08 o
  -1   5   9      177.59      180.69      4.91 o
   0   5   9     1521.63     1573.57     24.13 o
   1   5   9      703.62      715.47     14.18 o
   2   5   9        0.97        1.67      2.98 o
   3   5   9        1.47        1.67      3.07 o
   4   5   9      259.76      259.72      7.23 o
   5   5   9        1.43       -0.77      2.64 o
   6   5   9        5.28       -3.04      3.04 o
   7   5   9       45.26       57.98      5.07 o
   8   5   9      413.41      407.18     16.72 o
   9   5   9        4.20        1.35      5.90 o
  10   5   9        0.07        1.06      6.13 o
  11   5   9        0.40        1.01      6.54 o
 -12   6   9       23.89       22.55      5.68 o
 -11   6   9        0.69       -2.93      4.79 o
 -10   6   9       16.97        8.70      5.65 o
  -9   6   9       24.45       23.43      7.77 o
  -8   6   9       51.44       38.08      5.79 o
  -7   6   9      138.00      149.33      8.49 o
  -6   6   9       36.39       24.41      5.36 o
  -5   6   9        3.19       -2.36      2.36 o
  -4   6   9       31.51       27.91      3.39 o
  -3   6   9       50.27       42.40      4.32 o
  -2   6   9       88.58       74.80      4.28 o
  -1   6   9       74.66       71.27      5.88 o
   0   6   9      427.92      413.16     10.53 o
   1   6   9      269.20      278.34      8.61 o
   2   6   9      314.25      311.29      9.21 o
   3   6   9      954.25      941.38     14.02 o
   4   6   9      195.50      201.87      6.17 o
   5   6   9        0.33       -2.58      2.58 o
   6   6   9      122.90      105.07      5.82 o
   7   6   9      102.18       95.11      6.40 o
   8   6   9       70.18       81.63      7.12 o
   9   6   9       21.71       15.10      7.86 o
  10   6   9       76.66       86.98      9.29 o
 -12   7   9        0.21        6.35      7.17 o
 -11   7   9       32.55       53.99      7.85 o
 -10   7   9        6.11        6.83      5.10 o
  -9   7   9       31.26       28.34      5.74 o
  -8   7   9      102.96      102.55      8.22 o
  -7   7   9      226.03      217.73     10.25 o
  -6   7   9      117.69       96.99      5.83 o
  -5   7   9       82.85      100.37      7.20 o
  -4   7   9        2.16       -0.96      2.21 o
  -3   7   9      218.33      241.50      7.19 o
  -2   7   9      116.55       92.84      4.72 o
  -1   7   9        0.59        1.84      2.93 o
   0   7   9     1143.73     1129.40     25.71 o
   1   7   9       28.03       29.04      4.01 o
   2   7   9       26.95       18.49      3.71 o
   3   7   9        8.78        7.31      2.56 o
   4   7   9      145.63      130.81      4.66 o
   5   7   9      268.08      282.73      7.49 o
   6   7   9        8.40        7.46      3.61 o
   7   7   9       12.50        7.32      4.10 o
   8   7   9       68.25       87.08     10.39 o
   9   7   9       68.01       73.67      8.94 o
  10   7   9       13.31       15.02      6.87 o
 -12   8   9        4.99        3.94      5.34 o
 -11   8   9        0.00       -1.87      4.92 o
 -10   8   9        1.13       -0.58      4.85 o
  -9   8   9        3.41        5.30      4.88 o
  -8   8   9       51.97       47.73      6.36 o
  -7   8   9       90.66       80.24      7.04 o
  -6   8   9       30.31       31.96      4.53 o
  -5   8   9       63.55       62.26      4.03 o
  -4   8   9        0.04       -1.88      2.41 o
  -3   8   9      154.74      173.69      5.76 o
  -2   8   9        4.13        4.67      3.17 o
  -1   8   9       17.99       12.59      3.48 o
   0   8   9      136.73      119.67      6.36 o
   1   8   9      558.64      568.43     10.10 o
   2   8   9       25.53       30.17      2.96 o
   3   8   9       90.71       95.40      4.49 o
   4   8   9      159.77      174.25      5.36 o
   5   8   9        0.12       -2.45      2.96 o
   6   8   9       26.54       32.66      4.32 o
   7   8   9       30.86       36.15      5.03 o
   8   8   9       31.64       31.75     18.06 o
   9   8   9       67.07       69.10      8.89 o
  10   8   9        3.47       11.91      6.82 o
 -12   9   9       18.75        9.03     11.02 o
 -11   9   9       32.63       42.71     13.29 o
 -10   9   9       30.20       35.17      7.74 o
  -9   9   9       27.39       17.05      5.40 o
  -8   9   9        1.82        3.58      4.65 o
  -7   9   9      605.71      559.91     14.06 o
  -6   9   9       39.17       27.80      4.80 o
  -5   9   9      110.37      129.69      5.30 o
  -4   9   9       42.61       41.47      3.74 o
  -3   9   9       33.30       21.30      2.91 o
  -2   9   9      149.93      137.67      5.99 o
  -1   9   9       79.84       68.83      5.19 o
   0   9   9      260.62      246.67      8.83 o
   1   9   9       26.83       24.49      3.00 o
   2   9   9      506.11      499.97      9.90 o
   3   9   9      154.59      166.79      6.50 o
   4   9   9      190.61      181.56      7.07 o
   5   9   9       24.23       26.27      3.96 o
   6   9   9       12.51       11.33      3.74 o
   7   9   9      134.90      137.18      8.91 o
   8   9   9       61.83       68.20      8.96 o
   9   9   9       25.75       19.52      7.41 o
  10   9   9       29.97       40.29      8.21 o
 -11  10   9       33.40       31.39      6.61 o
 -10  10   9        9.22        9.98      5.26 o
  -9  10   9       24.63       14.72      5.58 o
  -8  10   9        0.48        3.89      4.52 o
  -7  10   9      169.82      155.87      8.13 o
  -6  10   9       10.31        2.34      4.13 o
  -5  10   9       20.12        6.46      3.59 o
  -4  10   9      802.90      763.65     12.89 o
  -3  10   9        2.61        0.15      2.74 o
  -2  10   9        6.78        5.32      2.95 o
  -1  10   9       24.31       12.16      3.71 o
   0  10   9       33.32       28.18      4.62 o
   1  10   9       32.44       23.79      3.30 o
   2  10   9      238.75      239.19      7.11 o
   3  10   9       31.79       39.84      3.53 o
   4  10   9      100.71      107.08      4.69 o
   5  10   9      259.67      271.11      8.42 o
   6  10   9        6.25        2.76      3.99 o
   7  10   9        9.56        1.71      5.03 o
   8  10   9       16.80       12.67      7.22 o
   9  10   9        0.34        7.06     10.89 o
  10  10   9        0.02       -4.26     15.70 o
 -11  11   9        2.44       -3.82      7.59 o
 -10  11   9        4.99       -4.73      4.73 o
  -9  11   9        1.72        3.10      4.60 o
  -8  11   9        5.60       -2.48      7.17 o
  -7  11   9       45.41       28.11      5.38 o
  -6  11   9      313.40      315.17     18.15 o
  -5  11   9        0.61       -0.67      2.97 o
  -4  11   9        0.26       -2.90      2.90 o
  -3  11   9        6.89        1.88      3.00 o
  -2  11   9        0.24       -0.14      3.09 o
  -1  11   9        1.64       -0.14      3.20 o
   0  11   9     1090.18     1096.40     16.64 o
   1  11   9      844.61      795.35     17.51 o
   2  11   9       10.61       10.98      3.23 o
   3  11   9        5.01        1.24      2.96 o
   4  11   9       10.54        5.69      2.80 o
   5  11   9      275.10      279.44      8.69 o
   6  11   9        0.01       -3.88      4.06 o
   7  11   9        2.00        2.36      6.26 o
   8  11   9       74.40       92.26     10.13 o
   9  11   9        5.93       14.93      7.90 o
  10  11   9        6.54       12.23      7.55 o
 -11  12   9        7.97       14.34      6.45 o
 -10  12   9       13.22       16.66      5.33 o
  -9  12   9       10.89        8.72      5.06 o
  -8  12   9        0.93       -2.90      4.39 o
  -7  12   9       30.05       16.06      5.42 o
  -6  12   9       77.70       87.86      8.56 o
  -5  12   9       20.92       29.66      4.41 o
  -4  12   9      135.14      137.54      6.50 o
  -3  12   9        2.41       -0.94      3.33 o
  -2  12   9     1027.85      983.63     17.22 o
  -1  12   9       85.98       77.37      5.05 o
   0  12   9      319.18      311.89     11.30 o
   1  12   9      284.49      275.25      9.27 o
   2  12   9       29.25       22.42      3.78 o
   3  12   9       34.24       40.48      3.66 o
   4  12   9      417.48      419.24      8.79 o
   5  12   9       21.87       25.33      5.04 o
   6  12   9        3.86       -3.69      4.45 o
   7  12   9       94.10       95.17      8.39 o
   8  12   9       56.53       50.55      9.22 o
   9  12   9      211.20      207.80     11.42 o
 -10  13   9       23.81       25.45      6.16 o
  -9  13   9       14.18       14.64      5.43 o
  -8  13   9        6.07        1.43      8.57 o
  -7  13   9       11.69        8.61      5.40 o
  -6  13   9        7.54       -1.69      4.84 o
  -5  13   9       75.20       70.14      6.28 o
  -4  13   9        5.80        0.65      3.86 o
  -3  13   9       99.63      103.89      6.92 o
  -2  13   9        2.10       -0.87      4.18 o
  -1  13   9      681.15      700.22     13.28 o
   0  13   9      269.62      285.48      8.91 o
   1  13   9       46.62       51.23      5.05 o
   2  13   9      402.35      428.57      8.89 o
   3  13   9       50.39       59.64      3.92 o
   4  13   9       37.01       46.86      4.05 o
   5  13   9       81.14       79.92      6.00 o
   6  13   9        9.92       17.64      5.08 o
   7  13   9        6.08        1.84      5.38 o
   8  13   9       17.38       37.43      7.73 o
   9  13   9       11.81       23.76      8.12 o
 -10  14   9        6.60       13.65      5.92 o
  -9  14   9        0.10        0.68      5.02 o
  -8  14   9       25.63       20.46      6.28 o
  -7  14   9        3.36       -7.99      7.99 o
  -6  14   9       49.43       56.82      7.80 o
  -5  14   9       29.92       33.17      5.59 o
  -4  14   9      120.19      121.49      6.71 o
  -3  14   9        2.71        3.52      4.52 o
  -2  14   9      786.14      774.96     29.53 o
  -1  14   9       85.72       97.82      7.27 o
   0  14   9        0.44        0.08      3.84 o
   1  14   9        0.01        4.03      3.76 o
   2  14   9      897.65      916.70     12.96 o
   3  14   9      166.11      158.33      5.56 o
   4  14   9       15.42       12.13      3.81 o
   5  14   9       11.51        4.30      4.61 o
   6  14   9       18.06       21.62      6.26 o
   7  14   9       64.45       71.87      8.37 o
   8  14   9      102.28       94.93      9.32 o
   9  14   9       46.59       32.33     21.61 o
 -10  15   9        2.15        5.59      5.89 o
  -9  15   9       24.92       26.57      7.38 o
  -8  15   9        0.09       -5.14      5.14 o
  -7  15   9        6.89        6.39      5.74 o
  -6  15   9       28.15       24.70      6.93 o
  -5  15   9       26.63       23.55      5.24 o
  -4  15   9        1.17       -1.62      3.77 o
  -3  15   9       37.20       29.50      5.57 o
  -2  15   9      106.09      100.80      7.46 o
  -1  15   9      175.75      179.88      8.92 o
   0  15   9      657.65      684.28     15.10 o
   1  15   9       10.69        9.81      3.37 o
   2  15   9        2.97        1.84      2.96 o
   3  15   9       54.82       52.80      4.42 o
   4  15   9      173.64      170.12      8.09 o
   5  15   9        6.92        7.23      4.89 o
   6  15   9      107.27      104.30      9.29 o
   7  15   9       56.74       73.28     12.22 o
   8  15   9       10.23       -5.16      6.01 o
  -9  16   9        2.12       -5.92      5.92 o
  -8  16   9        0.06       -0.81      5.77 o
  -7  16   9        3.01       -1.92      6.58 o
  -6  16   9       15.57       30.01      7.39 o
  -5  16   9      117.52      138.79     10.33 o
  -4  16   9      100.23      105.58      6.85 o
  -3  16   9        0.43        1.07      4.62 o
  -2  16   9       10.64        7.16      5.52 o
  -1  16   9      260.96      299.64     11.72 o
   0  16   9       75.32       75.27      7.10 o
   1  16   9      158.43      136.97      9.16 o
   2  16   9       11.57       15.11      3.51 o
   3  16   9        8.08       15.01      4.18 o
   4  16   9        0.08       -0.34      4.54 o
   5  16   9        3.65        0.12      4.85 o
   6  16   9       22.82       42.50     10.14 o
   7  16   9        7.36       14.12      7.26 o
   8  16   9        2.92        1.66      6.59 o
  -9  17   9        8.82       17.09      7.99 o
  -8  17   9        0.00       -4.54      6.23 o
  -7  17   9        0.84        4.05      6.15 o
  -6  17   9       10.34        2.27      6.47 o
  -5  17   9        1.05        0.88      6.18 o
  -4  17   9       10.74        9.29      4.67 o
  -3  17   9        0.22        0.49      4.62 o
  -2  17   9        6.87        6.23      5.22 o
  -1  17   9      130.88      123.67      8.45 o
   0  17   9        4.10        0.34      4.83 o
   1  17   9        3.60        1.89      4.45 o
   2  17   9       51.00       50.01      4.42 o
   3  17   9       14.34       15.33      3.95 o
   4  17   9      225.11      254.65     11.21 o
   5  17   9        8.08        9.92      6.79 o
   6  17   9       64.23       69.66      9.11 o
   7  17   9        3.84       -5.75      6.05 o
  -8  18   9        1.07       -2.99      6.87 o
  -7  18   9        2.62        6.54      7.23 o
  -6  18   9       11.45       11.53      8.02 o
  -5  18   9        4.75        5.60      6.60 o
  -4  18   9       23.47       31.63      6.39 o
  -3  18   9        7.84       14.10      6.88 o
  -2  18   9        9.09       19.50      5.56 o
  -1  18   9       15.80       20.19      6.05 o
   0  18   9       16.40        8.55      5.49 o
   1  18   9        2.78        0.88      4.44 o
   2  18   9        0.20        1.18      4.58 o
   3  18   9       33.35       43.28      6.80 o
   4  18   9       61.97       71.10      9.11 o
   5  18   9       15.23       22.60      8.92 o
   6  18   9       62.28       76.51     11.31 o
   7  18   9        8.88        0.55      6.98 o
  -8  19   9      109.06      138.59     12.06 o
  -7  19   9       56.30       78.08     10.41 o
  -6  19   9        5.17        8.39      9.23 o
  -5  19   9       95.81      100.97     10.54 o
  -4  19   9       40.83       45.32      7.09 o
  -3  19   9       29.58       33.02      6.42 o
  -2  19   9       38.97       39.71      6.72 o
  -1  19   9       60.11       58.42      7.19 o
   0  19   9       29.13       29.07      6.29 o
   1  19   9       21.14       22.93      6.25 o
   2  19   9       35.51       41.50      6.24 o
   3  19   9       15.05       11.99      6.03 o
   4  19   9       49.04       53.65     10.77 o
   5  19   9        2.10        6.74      6.44 o
   6  19   9        4.95        5.98      7.39 o
  -7  20   9       27.01       45.22     13.77 o
  -6  20   9        5.60        7.94      9.31 o
  -5  20   9       30.83       32.10     10.57 o
  -4  20   9        0.26        9.36      5.95 o
  -3  20   9        9.37        7.20      5.72 o
  -2  20   9        3.25       -0.79      5.22 o
  -1  20   9        0.74       -5.05      5.05 o
   0  20   9        2.00       -5.13      5.83 o
   1  20   9       21.05       20.66      6.49 o
   2  20   9       11.83       19.14      5.73 o
   3  20   9        0.22       -2.06      5.74 o
   4  20   9       10.77       15.65      8.66 o
   5  20   9        6.72       -8.04      8.04 o
  -6  21   9        1.26        0.83      7.45 o
  -5  21   9       66.66       79.44     11.05 o
  -4  21   9        0.15       -1.02      7.15 o
  -3  21   9       58.65       58.89      9.33 o
  -2  21   9        2.00        2.16      5.63 o
  -1  21   9        7.23        6.98      5.80 o
   0  21   9       36.58       46.08      7.27 o
   1  21   9        6.59       -2.86      5.80 o
   2  21   9       18.33       16.55      6.81 o
   3  21   9        6.26       18.82      8.73 o
   4  21   9        1.68        3.17      8.76 o
   5  21   9       36.77       55.90     13.04 o
  -5  22   9        0.27       13.82      8.46 o
  -4  22   9        1.51       -1.46      7.49 o
  -3  22   9        1.08        3.60      7.04 o
  -2  22   9        4.10       10.27      6.04 o
  -1  22   9        1.71        7.13      6.15 o
   0  22   9        3.13       -5.72      5.72 o
   1  22   9        1.34       -0.89      5.85 o
   2  22   9        3.30       -6.30      6.40 o
   3  22   9        4.65       -8.22      8.22 o
  -4  23   9       39.61       48.71     21.04 o
  -3  23   9       13.29       19.31      8.64 o
  -2  23   9        1.00        3.45      6.35 o
  -1  23   9        9.37       12.58      6.55 o
   0  23   9       32.89       19.11      7.06 o
   1  23   9        3.70        2.45      9.03 o
   2  23   9       12.00        4.50      6.87 o
 -12   0  10        0.33       -5.76      5.76 o
 -10   0  10       12.13       10.89      6.89 o
  -8   0  10      229.76      233.27     13.35 o
  -6   0  10      310.62      352.96     11.54 o
  -4   0  10        7.00        6.24      3.43 o
  -2   0  10      220.24      202.01      8.23 o
   0   0  10      855.38      921.67     23.98 o
   2   0  10      104.79      103.91      8.23 o
   4   0  10      105.07      107.36      8.51 o
   6   0  10        6.75       18.82     10.20 o
   8   0  10      165.26      194.89     16.93 o
  10   0  10        3.05       17.99     11.04 o
 -12   1  10       22.82       28.46      7.36 o
 -11   1  10        5.85        5.46      4.53 o
 -10   1  10        0.71       -4.01      4.01 o
  -9   1  10      176.85      202.78      9.09 o
  -8   1  10       72.76       72.47      5.96 o
  -7   1  10       46.25       67.01      5.72 o
  -6   1  10     1373.77     1338.41     17.53 o
  -5   1  10      102.62       99.03      4.40 o
  -4   1  10      224.89      220.58      6.08 o
  -3   1  10       27.58       30.28      2.76 o
  -2   1  10      345.96      346.46      6.78 o
  -1   1  10      262.76      279.82      7.91 o
   0   1  10      149.90      183.73      8.63 o
   1   1  10      613.09      610.91     10.29 o
   2   1  10      165.08      171.79      6.46 o
   3   1  10        0.20       -0.42      3.49 o
   4   1  10        3.93        6.69      3.50 o
   5   1  10      414.40      416.78     12.28 o
   6   1  10      386.89      381.51     13.54 o
   7   1  10       66.43       67.24      8.18 o
   8   1  10       27.58       33.11      7.60 o
   9   1  10        0.05        6.08      6.37 o
  10   1  10      197.23      244.16     14.22 o
 -12   2  10        1.46       -4.21      4.21 o
 -11   2  10        0.23        4.97      4.64 o
 -10   2  10       18.60       15.31      4.80 o
  -9   2  10        1.50        7.98      4.24 o
  -8   2  10        3.78        7.76      4.13 o
  -7   2  10       76.68       77.08      5.77 o
  -6   2  10       81.24       77.93      5.29 o
  -5   2  10       85.17       86.17      4.33 o
  -4   2  10      371.03      378.77      7.78 o
  -3   2  10        3.12        3.69      2.08 o
  -2   2  10       20.17       12.24      2.75 o
  -1   2  10       71.55       70.44      4.06 o
   0   2  10      957.39      917.03     14.03 o
   1   2  10       84.41       86.18      5.67 o
   2   2  10       91.71       89.34      5.55 o
   3   2  10       79.46      103.50      6.10 o
   4   2  10       35.92       28.09      3.85 o
   5   2  10      310.73      315.96     10.83 o
   6   2  10        0.37        2.14      4.00 o
   7   2  10        0.19       -1.47      5.58 o
   8   2  10       75.14       75.72      8.94 o
   9   2  10        4.16        3.51     11.04 o
  10   2  10        3.10        1.06      6.86 o
 -12   3  10        0.08        0.99      5.00 o
 -11   3  10        4.56       -3.49      4.38 o
 -10   3  10       16.12       19.69      5.00 o
  -9   3  10       76.15       70.05      6.19 o
  -8   3  10       79.50       69.52      5.91 o
  -7   3  10        7.91        1.46      3.89 o
  -6   3  10       40.43       39.31      4.59 o
  -5   3  10      683.58      685.50     11.21 o
  -4   3  10        5.57        8.23      2.61 o
  -3   3  10      131.52      128.41      5.21 o
  -2   3  10      970.40     1007.23     15.38 o
  -1   3  10     1053.32     1075.62     16.00 o
   0   3  10      969.28     1001.13     15.13 o
   1   3  10        9.36        9.83      3.86 o
   2   3  10      162.10      158.61      6.97 o
   3   3  10      132.53      151.15      8.92 o
   4   3  10        5.36        7.63      3.58 o
   5   3  10        4.79       12.76      4.24 o
   6   3  10        2.20        6.97      4.21 o
   7   3  10       23.81       18.17      6.52 o
   8   3  10        6.21        1.73      6.22 o
   9   3  10       41.12       49.87     10.10 o
  10   3  10       48.59       58.76     14.01 o
 -12   4  10        5.89        4.76      5.91 o
 -11   4  10        0.42       19.34      5.37 o
 -10   4  10       81.05       83.91      8.43 o
  -9   4  10        2.62        1.01      4.12 o
  -8   4  10        0.21       -0.64      3.99 o
  -7   4  10      159.17      147.83      7.53 o
  -6   4  10      155.35      155.89      6.27 o
  -5   4  10       18.70       17.70      3.31 o
  -4   4  10      211.48      205.28      6.78 o
  -3   4  10       41.69       42.67      3.63 o
  -2   4  10       96.11       89.52      4.61 o
  -1   4  10       70.66       62.14      4.07 o
   0   4  10       50.94       50.54      5.68 o
   1   4  10       20.40        7.82      3.45 o
   2   4  10       31.02       34.16      4.37 o
   3   4  10      230.98      231.92      8.44 o
   4   4  10       60.56       71.65      7.29 o
   5   4  10        0.29       -3.38      3.38 o
   6   4  10       22.19       13.17      4.73 o
   7   4  10       31.82       25.52      6.90 o
   8   4  10        1.53        1.21      9.99 o
   9   4  10        1.75       -1.47      7.07 o
  10   4  10        7.35       17.93      9.47 o
 -12   5  10        3.06        4.30      5.38 o
 -11   5  10       29.99       37.58      8.05 o
 -10   5  10       78.53       83.35      7.57 o
  -9   5  10       12.55       17.48      5.24 o
  -8   5  10      157.88      154.26      8.84 o
  -7   5  10       21.09       15.81      5.99 o
  -6   5  10        0.34       -1.21      3.23 o
  -5   5  10       76.11       58.56      4.41 o
  -4   5  10      312.68      308.02      8.19 o
  -3   5  10      119.71      125.87      5.37 o
  -2   5  10      177.31      182.90      7.54 o
  -1   5  10      143.06      173.39      7.00 o
   0   5  10      144.07      171.79      7.44 o
   1   5  10        1.13        1.71      3.10 o
   2   5  10        2.45        1.48      3.30 o
   3   5  10      165.78      162.13      7.20 o
   4   5  10      121.30      118.35      5.39 o
   5   5  10        0.09       -2.59      3.68 o
   6   5  10        0.16       -3.73      3.73 o
   7   5  10       70.98       70.37      8.61 o
   8   5  10       63.65       35.92      7.91 o
   9   5  10       59.73       80.14     12.54 o
  10   5  10        8.89        1.44      6.93 o
 -12   6  10        3.10       15.28      5.83 o
 -11   6  10       15.45       17.08      5.96 o
 -10   6  10        9.21        7.29      4.95 o
  -9   6  10        6.80       10.16      4.85 o
  -8   6  10       39.78       49.23      6.44 o
  -7   6  10       19.33       17.89      5.22 o
  -6   6  10       18.38       23.18      4.32 o
  -5   6  10      370.22      385.16      9.27 o
  -4   6  10        1.19        0.51      2.77 o
  -3   6  10       61.74       58.96      5.13 o
  -2   6  10      149.32      130.29      6.35 o
  -1   6  10      569.27      578.49     13.14 o
   0   6  10      484.70      476.42     12.17 o
   1   6  10        0.50       -1.02      2.98 o
   2   6  10        0.91        1.45      3.46 o
   3   6  10      310.74      299.75      9.64 o
   4   6  10      105.35      107.92      5.34 o
   5   6  10       13.48       10.05      4.14 o
   6   6  10        7.16        4.14      4.21 o
   7   6  10        4.09        8.01      5.32 o
   8   6  10      197.02      191.67     12.34 o
   9   6  10       35.26       35.07      8.73 o
  10   6  10        0.00       -5.24      6.30 o
 -12   7  10       52.23       58.48      8.25 o
 -11   7  10        6.12        5.35      5.61 o
 -10   7  10        0.03       -4.74      6.07 o
  -9   7  10        1.55       -0.35      4.61 o
  -8   7  10       96.04      109.96     10.76 o
  -7   7  10       13.18       15.23      8.09 o
  -6   7  10       27.24       32.74      5.45 o
  -5   7  10       44.41       33.76      3.81 o
  -4   7  10        0.17       -0.65      2.81 o
  -3   7  10       12.20       12.08      3.19 o
  -2   7  10        4.32        3.36      2.99 o
  -1   7  10        3.93        3.36      3.76 o
   0   7  10      222.97      217.91      8.85 o
   1   7  10      505.17      477.05     12.14 o
   2   7  10      221.09      197.07     11.41 o
   3   7  10       25.07       35.90      4.73 o
   4   7  10       41.42       43.13      4.68 o
   5   7  10      119.40      117.35      7.32 o
   6   7  10      115.39      106.77      7.37 o
   7   7  10       12.09        2.14      4.84 o
   8   7  10        0.65        8.33     12.96 o
   9   7  10       83.40       93.66     10.20 o
  10   7  10       21.03       23.92      8.35 o
 -11   8  10      142.21      160.97     10.52 o
 -10   8  10        0.03       -0.78      5.33 o
  -9   8  10       29.80       28.19      5.89 o
  -8   8  10        1.52        2.87      5.04 o
  -7   8  10        0.14       -1.31      4.62 o
  -6   8  10       17.56       14.49      4.92 o
  -5   8  10       66.40       40.46      4.13 o
  -4   8  10        1.94       -2.92      2.92 o
  -3   8  10      195.64      185.15      8.71 o
  -2   8  10       31.74       23.60      3.56 o
  -1   8  10       70.67       62.81      5.42 o
   0   8  10        0.02       -3.11      3.11 o
   1   8  10       47.50       41.01      4.89 o
   2   8  10        2.14       -4.76      5.28 o
   3   8  10      272.64      253.42      9.32 o
   4   8  10       15.80       11.66      3.47 o
   5   8  10       90.71       93.01      6.86 o
   6   8  10      167.94      145.19      9.11 o
   7   8  10       35.14       23.86      6.31 o
   8   8  10       44.47       56.32     11.75 o
   9   8  10        4.03       11.07      7.31 o
  10   8  10        5.98       12.88      7.82 o
 -11   9  10       41.81       46.99     12.46 o
 -10   9  10        0.12       -4.81      4.81 o
  -9   9  10        0.72       -3.52      8.55 o
  -8   9  10       19.31       16.13      5.97 o
  -7   9  10      347.36      352.67     13.59 o
  -6   9  10        2.91        6.27      4.68 o
  -5   9  10       20.50       15.18      3.63 o
  -4   9  10        2.61       -3.52      3.52 o
  -3   9  10      204.53      176.43      6.85 o
  -2   9  10       27.16       36.43      4.75 o
  -1   9  10      199.30      199.69      8.45 o
   0   9  10       33.21       34.35      4.91 o
   1   9  10      297.82      282.27     10.04 o
   2   9  10       79.36       65.14      5.85 o
   3   9  10       90.43       79.29      5.41 o
   4   9  10       51.21       47.48      4.63 o
   5   9  10       16.23       11.15      4.62 o
   6   9  10        0.20        0.86      4.97 o
   7   9  10        0.79        0.53      5.01 o
   8   9  10        0.50       -3.92      6.53 o
   9   9  10       12.04       -2.57     13.28 o
 -11  10  10       18.00       15.04      6.62 o
 -10  10  10        1.86       -3.98      6.54 o
  -9  10  10        1.43       -5.52      5.52 o
  -8  10  10       10.53       11.19      5.33 o
  -7  10  10      160.81      152.24      9.64 o
  -6  10  10       41.89       36.12      5.36 o
  -5  10  10       80.17       74.65      4.78 o
  -4  10  10      207.23      178.67      6.68 o
  -3  10  10      301.06      289.65      8.88 o
  -2  10  10        6.47        5.86      3.99 o
  -1  10  10        1.47       -3.37      3.62 o
   0  10  10      572.08      552.45     13.94 o
   1  10  10     1171.93     1169.31     17.58 o
   2  10  10       35.91       33.69      5.20 o
   3  10  10       86.21       79.92      5.53 o
   4  10  10       29.24       32.33      4.20 o
   5  10  10        0.29        0.34      4.09 o
   6  10  10      123.63      122.56     10.29 o
   7  10  10        1.63        1.52      6.65 o
   8  10  10        0.36       -6.43      6.97 o
   9  10  10       46.55       51.53      9.37 o
 -11  11  10        9.61       12.88      6.53 o
 -10  11  10       45.06       50.96      7.92 o
  -9  11  10        3.01        2.21      5.71 o
  -8  11  10       32.28       23.57      6.16 o
  -7  11  10        3.11       -3.62      4.11 o
  -6  11  10        0.00       -4.27      4.27 o
  -5  11  10      138.97      132.50      6.03 o
  -4  11  10       16.99       14.71      3.63 o
  -3  11  10      136.53      126.85      5.83 o
  -2  11  10        1.98       -0.77      3.58 o
  -1  11  10      230.57      200.37      7.87 o
   0  11  10      120.88      125.46      7.41 o
   1  11  10      292.81      314.23      8.56 o
   2  11  10      145.01      155.67      7.99 o
   3  11  10      208.18      174.49      7.28 o
   4  11  10       63.70       54.71      5.33 o
   5  11  10      169.45      159.08      8.60 o
   6  11  10       68.97       61.99      8.60 o
   7  11  10       18.05       10.97      7.18 o
   8  11  10        2.05       -5.88      9.68 o
   9  11  10       26.34       24.45      8.49 o
 -10  12  10       15.99       14.01      9.81 o
  -9  12  10       18.34       20.20      6.39 o
  -8  12  10       35.53       52.57      6.57 o
  -7  12  10       91.36      103.11      7.57 o
  -6  12  10      153.09      145.35      8.36 o
  -5  12  10      164.20      172.77      7.69 o
  -4  12  10      243.92      256.25      8.26 o
  -3  12  10        4.44       -0.63      3.33 o
  -2  12  10      223.86      208.02      8.19 o
  -1  12  10      212.27      212.80      9.53 o
   0  12  10      770.21      769.40     17.78 o
   1  12  10      633.53      659.86     15.94 o
   2  12  10      142.86      115.02      7.50 o
   3  12  10       77.98       80.09      7.95 o
   4  12  10       58.24       48.67      5.30 o
   5  12  10       16.25        1.72      4.46 o
   6  12  10      114.67      107.69     10.99 o
   7  12  10        2.83        4.52      5.64 o
   8  12  10       35.94       31.22     10.65 o
   9  12  10       11.20        9.66      8.28 o
 -10  13  10       22.29       23.49     11.43 o
  -9  13  10        8.99        1.82      5.21 o
  -8  13  10        0.21       -4.32      4.32 o
  -7  13  10       39.00       24.88      5.70 o
  -6  13  10       20.99       19.18      5.46 o
  -5  13  10       32.74       25.24      4.78 o
  -4  13  10       27.47       28.01      4.36 o
  -3  13  10      193.92      190.79      7.40 o
  -2  13  10      121.61      118.45      7.72 o
  -1  13  10      144.15      143.90      7.52 o
   0  13  10      150.58      136.48      6.67 o
   1  13  10       40.54       54.87      5.63 o
   2  13  10       10.11        4.57      3.60 o
   3  13  10        0.39       -0.53      3.42 o
   4  13  10        0.94        2.49      3.85 o
   5  13  10        1.57        7.26      4.82 o
   6  13  10        0.85       12.52      7.04 o
   7  13  10       14.26        3.80     16.01 o
   8  13  10        0.12       -2.56      7.05 o
 -10  14  10       18.37       19.99      7.37 o
  -9  14  10        1.77       -2.78      4.97 o
  -8  14  10        0.15       -0.36      4.97 o
  -7  14  10       57.27       68.18      7.23 o
  -6  14  10        0.08       -2.66      4.84 o
  -5  14  10       40.92       37.57      5.44 o
  -4  14  10       41.71       40.05      6.32 o
  -3  14  10       18.17       12.59      3.99 o
  -2  14  10        7.19        8.73      4.20 o
  -1  14  10      561.22      550.95     13.48 o
   0  14  10       75.63       87.93      6.37 o
   1  14  10        0.02       -3.95      4.06 o
   2  14  10       17.73       25.90      4.24 o
   3  14  10        0.45       -1.10      3.14 o
   4  14  10        3.77        2.20      4.03 o
   5  14  10        5.41        2.05      5.51 o
   6  14  10       56.25       56.13      8.05 o
   7  14  10      200.93      207.85     12.21 o
   8  14  10       19.91        9.63      6.87 o
  -9  15  10       70.76       78.59      8.24 o
  -8  15  10        7.41        5.21      5.16 o
  -7  15  10        0.55       -4.48      4.48 o
  -6  15  10       18.42       17.25      7.61 o
  -5  15  10        0.87       -4.47      4.47 o
  -4  15  10        1.21       -3.69      3.69 o
  -3  15  10        0.64        1.07      4.16 o
  -2  15  10       25.81       28.49      5.05 o
  -1  15  10      404.31      403.30     11.93 o
   0  15  10        8.48       13.38      4.90 o
   1  15  10      110.79      109.92      7.09 o
   2  15  10       25.54       40.49      5.50 o
   3  15  10       14.14        7.81      3.98 o
   4  15  10       20.49       27.03      5.63 o
   5  15  10      114.74      134.08     10.33 o
   6  15  10      233.67      235.75     12.83 o
   7  15  10        1.32       -5.83      7.43 o
   8  15  10      118.73      160.02     16.62 o
  -9  16  10        0.18        5.16      6.00 o
  -8  16  10        2.95        0.10      5.23 o
  -7  16  10       13.53       25.68      7.43 o
  -6  16  10        7.19        7.35      6.15 o
  -5  16  10       59.08       45.51      9.50 o
  -4  16  10      152.23      152.64      7.98 o
  -3  16  10       57.78       42.17      6.10 o
  -2  16  10       29.69       39.56      5.57 o
  -1  16  10      424.73      437.41     12.76 o
   0  16  10       41.78       45.16      7.43 o
   1  16  10       89.79      108.09      7.18 o
   2  16  10      143.88      171.40      9.74 o
   3  16  10        6.67       14.63      4.78 o
   4  16  10        1.81        7.85      7.32 o
   5  16  10        0.55        4.10     11.68 o
   6  16  10       22.38       14.07      6.85 o
   7  16  10       18.94       29.64      7.87 o
  -8  17  10        0.36       -4.80      9.07 o
  -7  17  10        0.03       -2.75      6.55 o
  -6  17  10        3.65        5.20      6.69 o
  -5  17  10       33.75       45.65      8.28 o
  -4  17  10       76.83       82.36      7.85 o
  -3  17  10        1.39        8.04      5.07 o
  -2  17  10       21.39       12.25      5.52 o
  -1  17  10       56.16       53.31      6.13 o
   0  17  10       84.14       83.41      6.96 o
   1  17  10        0.04       -3.18      7.90 o
   2  17  10       32.26       36.45      5.54 o
   3  17  10      208.28      196.64     10.08 o
   4  17  10       23.16       16.85      7.99 o
   5  17  10        1.07        6.47      6.28 o
   6  17  10       11.19       12.75     11.66 o
   7  17  10       28.46       36.44     12.20 o
  -8  18  10        9.04        8.10      7.36 o
  -7  18  10       17.91        7.48      7.34 o
  -6  18  10       67.44       71.18      9.74 o
  -5  18  10        0.27       12.04      7.01 o
  -4  18  10       18.04       39.75      6.64 o
  -3  18  10       43.20       52.59      7.01 o
  -2  18  10        0.02       -3.15      4.74 o
  -1  18  10       19.69       21.71      5.53 o
   0  18  10        0.16       -2.17      6.41 o
   1  18  10       27.22       33.32      8.15 o
   2  18  10        0.03        0.11      5.00 o
   3  18  10       14.83       22.84      7.16 o
   4  18  10        0.01       -3.40      7.32 o
   5  18  10       42.23       58.10     13.00 o
   6  18  10        3.21        6.72      6.83 o
  -7  19  10       72.98       85.05     10.96 o
  -6  19  10       57.61       79.99     10.32 o
  -5  19  10        2.93        2.92      7.38 o
  -4  19  10       27.43       36.43      6.74 o
  -3  19  10      172.50      200.42     10.68 o
  -2  19  10       61.17       55.64      7.31 o
  -1  19  10        7.50       -4.60      5.37 o
   0  19  10       52.33       53.02      6.60 o
   1  19  10       14.00       18.44      5.83 o
   2  19  10       33.19       29.02      5.91 o
   3  19  10       29.83       20.70      9.41 o
   4  19  10        1.69      -12.36     12.36 o
   5  19  10       15.67       30.35     14.41 o
  -6  20  10       15.06       24.57      8.82 o
  -5  20  10        2.85        0.56      7.50 o
  -4  20  10      142.14      157.19     12.37 o
  -3  20  10        9.63       11.02      8.70 o
  -2  20  10        8.59        6.37      5.86 o
  -1  20  10       13.48       28.18      6.97 o
   0  20  10        7.85        8.70      5.49 o
   1  20  10      134.59      150.53      9.19 o
   2  20  10        6.92        2.32      5.77 o
   3  20  10        1.39        5.16      8.79 o
   4  20  10        1.89       -2.28      8.56 o
   5  20  10       14.57       23.96      9.91 o
  -5  21  10       70.30       66.60     10.54 o
  -4  21  10       56.32       74.89     10.53 o
  -3  21  10        2.83        3.41      6.68 o
  -2  21  10        4.17        9.34      6.28 o
  -1  21  10       35.58       37.97      7.36 o
   0  21  10       13.45       14.20      5.92 o
   1  21  10        0.12        0.18      5.51 o
   2  21  10        0.24        1.20      6.18 o
   3  21  10        2.16       12.04      9.79 o
   4  21  10       15.80       14.98      9.66 o
  -4  22  10        9.73       16.96      8.26 o
  -3  22  10        8.13       23.06      8.36 o
  -2  22  10        2.17       -3.37      5.74 o
  -1  22  10       71.48       92.24      9.12 o
   0  22  10       11.59       15.28      6.01 o
   1  22  10        2.43        5.10      5.86 o
   2  22  10       43.88       58.44      8.88 o
  -2  23  10        1.80        6.76     11.49 o
  -1  23  10       16.09        5.38      6.88 o
   0  23  10        0.20       -4.24      6.23 o
 -11   0  11       45.60       38.80     19.69 o
  -9   0  11        0.02        3.98      6.19 o
  -7   0  11       95.66      105.39      9.44 o
  -5   0  11        7.62        6.71      4.30 o
  -3   0  11       54.32       67.87      5.23 o
  -1   0  11      284.50      266.07     11.03 o
   1   0  11       25.22       10.07      7.26 o
   3   0  11        3.99        4.70     11.52 o
   5   0  11      297.54      274.52     26.32 o
   7   0  11       40.71       39.49     11.20 o
   9   0  11       54.40       63.74     13.30 o
 -12   1  11        0.63       -3.32      4.93 o
 -11   1  11        0.23       -4.52      4.63 o
 -10   1  11        0.93       -0.01      4.41 o
  -9   1  11       27.32       33.19      5.39 o
  -8   1  11       48.97       38.48      5.39 o
  -7   1  11        7.83        4.17      4.08 o
  -6   1  11      123.36      134.66      7.00 o
  -5   1  11      345.57      328.66      7.88 o
  -4   1  11      362.91      356.13      7.96 o
  -3   1  11       76.34       70.66      3.76 o
  -2   1  11      135.56      118.21      5.37 o
  -1   1  11      191.54      185.74      9.32 o
   0   1  11       15.04       17.51      4.23 o
   1   1  11        2.24        2.40      3.64 o
   2   1  11      349.20      335.91     10.47 o
   3   1  11      621.91      608.07     13.95 o
   4   1  11       15.34       10.99      4.20 o
   5   1  11        5.57        6.30      4.40 o
   6   1  11      150.28      156.11      9.61 o
   7   1  11        0.34        6.80      7.15 o
   8   1  11        2.12       14.34      6.49 o
   9   1  11       35.76       24.31      8.01 o
  10   1  11       46.00       62.40      9.67 o
 -12   2  11       28.85       18.44      5.78 o
 -11   2  11        4.42       -3.53      4.72 o
 -10   2  11        9.91        3.29      4.78 o
  -9   2  11        5.16        6.25      4.84 o
  -8   2  11       47.93       67.75     10.68 o
  -7   2  11      185.71      187.48      9.63 o
  -6   2  11       44.61       43.76      5.12 o
  -5   2  11        0.01       -2.15      2.76 o
  -4   2  11      246.22      223.75      6.43 o
  -3   2  11       21.20       16.69      2.70 o
  -2   2  11       77.59       67.19      4.24 o
  -1   2  11      895.43      872.41     14.04 o
   0   2  11      522.09      535.19     10.29 o
   1   2  11      651.83      628.91     11.26 o
   2   2  11      164.22      137.53      7.37 o
   3   2  11       38.06       27.47      4.68 o
   4   2  11      449.92      406.69     11.39 o
   5   2  11       92.91       75.86      6.55 o
   6   2  11        8.68        8.56      5.51 o
   7   2  11      169.40      170.54     11.71 o
   8   2  11       14.57       17.23      7.31 o
   9   2  11       17.89       13.79      7.63 o
  10   2  11        5.51        9.54      7.75 o
 -12   3  11        8.81       12.14      5.88 o
 -11   3  11       71.07       75.26      7.13 o
 -10   3  11       14.72        8.05      4.98 o
  -9   3  11        9.03        8.96      4.62 o
  -8   3  11       65.78       87.23      6.74 o
  -7   3  11       52.93       53.98      5.65 o
  -6   3  11      112.15       88.67      7.66 o
  -5   3  11      253.49      254.62      7.04 o
  -4   3  11       20.92       18.97      4.84 o
  -3   3  11       80.03       85.30      4.73 o
  -2   3  11      187.30      189.62      8.75 o
  -1   3  11      165.51      170.49      7.30 o
   0   3  11       18.05       18.57      3.11 o
   1   3  11      966.38      897.06     17.50 o
   2   3  11      568.74      539.29     13.13 o
   3   3  11        0.08        1.29      3.69 o
   4   3  11      342.19      312.60      9.80 o
   5   3  11      110.77       88.32      6.88 o
   6   3  11      292.34      280.20     12.47 o
   7   3  11        0.12       -5.96      6.23 o
   8   3  11        4.11        6.47      6.78 o
   9   3  11       84.67       92.41     10.56 o
  10   3  11       68.17       79.82     10.33 o
 -12   4  11       10.34       20.40      6.90 o
 -11   4  11       93.98      108.86      8.91 o
 -10   4  11        6.99        8.84      5.52 o
  -9   4  11       79.64      108.18      8.22 o
  -8   4  11       87.94       88.39      7.82 o
  -7   4  11        0.76       -3.24      7.97 o
  -6   4  11       48.05       35.82      5.77 o
  -5   4  11        5.29        1.84      3.14 o
  -4   4  11        0.84       -0.77      2.93 o
  -3   4  11      124.72      109.95      5.36 o
  -2   4  11        1.16        2.44      2.94 o
  -1   4  11       13.23       12.20      3.24 o
   0   4  11        1.27       -0.74      2.76 o
   1   4  11      109.88      112.33      6.61 o
   2   4  11      157.12      146.35      9.26 o
   3   4  11      114.84      101.70      6.41 o
   4   4  11        0.03        0.86      3.39 o
   5   4  11        7.09        1.65      4.18 o
   6   4  11      123.18       93.81      8.33 o
   7   4  11       70.48       79.77      9.57 o
   8   4  11        0.04        5.14      6.58 o
   9   4  11      118.11      122.76     12.78 o
  10   4  11       18.06       14.14      7.81 o
 -11   5  11        5.80       11.11      5.82 o
 -10   5  11        5.05        9.25      5.55 o
  -9   5  11        1.52       -3.54      7.13 o
  -8   5  11       77.47       89.27     14.56 o
  -7   5  11       79.90       83.27      7.85 o
  -6   5  11        1.80       -2.67      4.99 o
  -5   5  11       35.62       27.28      3.82 o
  -4   5  11      164.83      158.61      6.51 o
  -3   5  11      173.68      187.29      6.95 o
  -2   5  11      127.20      138.63      6.00 o
  -1   5  11     1898.34     1937.84     25.69 o
   0   5  11      108.75      111.03      6.52 o
   1   5  11      248.93      232.47      9.16 o
   2   5  11      760.67      761.49     26.53 o
   3   5  11        7.74       -1.30      3.77 o
   4   5  11        0.78       -1.65      4.38 o
   5   5  11       18.37       16.22      4.87 o
   6   5  11        0.00       -4.51      4.84 o
   7   5  11      111.97      112.22     28.98 o
   8   5  11       92.68      132.91     13.28 o
   9   5  11       47.75       43.64      8.97 o
  10   5  11       20.30       37.79      8.94 o
 -11   6  11       70.92      116.07     18.32 o
 -10   6  11       18.72       14.20      5.85 o
  -9   6  11        0.11        4.53      5.94 o
  -8   6  11       16.45       16.81      5.61 o
  -7   6  11       64.13       59.22      6.95 o
  -6   6  11        0.75       -4.05      4.05 o
  -5   6  11       11.04        7.24      3.23 o
  -4   6  11     1196.27     1159.25     18.22 o
  -3   6  11        7.77       11.67      3.37 o
  -2   6  11      102.60       96.99      5.29 o
  -1   6  11        3.82        4.50      3.22 o
   0   6  11       76.11       60.15      5.59 o
   1   6  11       58.35       51.27      5.48 o
   2   6  11     1754.60     1711.55     27.34 o
   3   6  11      567.03      567.81     15.62 o
   4   6  11        6.20        5.40      4.05 o
   5   6  11       43.69       53.97      6.54 o
   6   6  11        9.84       -0.99      5.17 o
   7   6  11        0.32       -5.52      8.78 o
   8   6  11        0.00       -0.42      6.69 o
   9   6  11       46.33       37.39     11.57 o
 -11   7  11       14.25       12.18      7.55 o
 -10   7  11       26.78       26.19     10.09 o
  -9   7  11       13.54       10.30      5.19 o
  -8   7  11        7.68        2.29      4.74 o
  -7   7  11       36.69       41.51      6.45 o
  -6   7  11        6.35        6.04      4.77 o
  -5   7  11       43.07       28.58      4.05 o
  -4   7  11       22.93       23.14      3.98 o
  -3   7  11       33.33       24.14      3.88 o
  -2   7  11      295.23      295.38      8.53 o
  -1   7  11      272.21      255.70      9.48 o
   0   7  11       53.13       43.32      5.32 o
   1   7  11       13.08        5.99      4.18 o
   2   7  11      102.27       90.68      6.56 o
   3   7  11       26.71       21.34      6.61 o
   4   7  11       14.34       18.24      3.87 o
   5   7  11        4.22       -1.84      4.08 o
   6   7  11       15.38       16.29      5.98 o
   7   7  11       34.44       25.00      7.84 o
   8   7  11      151.22      162.41     12.49 o
   9   7  11      132.18      137.63     12.18 o
 -11   8  11        3.18        4.88      5.82 o
 -10   8  11        0.13       10.16      6.61 o
  -9   8  11        0.52        4.98      5.23 o
  -8   8  11       26.30       25.82      6.07 o
  -7   8  11       46.59       40.13      7.43 o
  -6   8  11      207.01      162.10      9.47 o
  -5   8  11       61.11       42.03      5.72 o
  -4   8  11      129.43      111.58      8.74 o
  -3   8  11       30.05       21.77      4.38 o
  -2   8  11       10.17        9.53      3.54 o
  -1   8  11      683.66      682.62     15.39 o
   0   8  11      491.46      485.45     13.05 o
   1   8  11       42.43       37.69      5.30 o
   2   8  11       15.57        0.28      4.23 o
   3   8  11      151.54      160.54      7.90 o
   4   8  11       13.50        7.75      3.53 o
   5   8  11        5.05        4.82      4.45 o
   6   8  11       23.02       22.35      5.95 o
   7   8  11       82.14       93.63     10.30 o
   8   8  11        8.16       -4.08     12.75 o
   9   8  11        2.41       -5.28      8.26 o
 -11   9  11        1.08       10.13      6.30 o
 -10   9  11        9.92        2.62      7.19 o
  -9   9  11       28.17       24.65      6.34 o
  -8   9  11       12.26       13.74      7.05 o
  -7   9  11       18.42       19.10      5.79 o
  -6   9  11        0.15       -3.53      4.45 o
  -5   9  11      147.14      138.68      6.60 o
  -4   9  11       29.36       22.71      4.04 o
  -3   9  11      113.59      109.60      7.19 o
  -2   9  11      123.99      129.03      6.24 o
  -1   9  11       87.89       85.34      6.59 o
   0   9  11        3.56       -1.85      4.90 o
   1   9  11      210.64      194.54      8.78 o
   2   9  11      630.19      617.12     15.13 o
   3   9  11      311.10      322.06     13.08 o
   4   9  11       29.47       19.33      4.44 o
   5   9  11       71.02       74.61      7.78 o
   6   9  11       13.68       13.51      5.89 o
   7   9  11       41.91       39.77      8.68 o
   8   9  11        3.66       -2.89      6.76 o
   9   9  11       15.89       15.46      8.34 o
 -11  10  11       12.97       16.29      9.26 o
 -10  10  11        1.64        8.45      6.00 o
  -9  10  11       10.31        4.12      5.69 o
  -8  10  11        2.61        0.58      4.82 o
  -7  10  11       41.11       53.18      7.33 o
  -6  10  11        1.23       -4.71      4.71 o
  -5  10  11       69.35       74.21      6.07 o
  -4  10  11       47.05       38.07      4.59 o
  -3  10  11        4.29       -2.36      3.25 o
  -2  10  11       14.31       17.20      3.92 o
  -1  10  11      193.36      171.99      8.39 o
   0  10  11       34.39       21.92      5.21 o
   1  10  11      104.68       86.15      6.73 o
   2  10  11      527.68      530.03     14.09 o
   3  10  11       11.09        3.52      3.94 o
   4  10  11        5.64        5.51      4.04 o
   5  10  11      270.17      285.46     12.87 o
   6  10  11        4.51        2.19      5.28 o
   7  10  11       45.47       47.86      9.26 o
   8  10  11       33.31       35.10      8.77 o
   9  10  11       29.24       42.61      9.58 o
 -10  11  11        1.70        7.13      6.57 o
  -9  11  11       25.00       33.19      7.18 o
  -8  11  11       37.05       40.02      6.91 o
  -7  11  11       82.87      101.07      8.84 o
  -6  11  11       40.49       25.67      6.38 o
  -5  11  11       77.38       67.79      6.31 o
  -4  11  11      134.51      149.12      9.39 o
  -3  11  11       80.55       63.98      5.41 o
  -2  11  11        7.70       10.67      7.55 o
  -1  11  11       10.65        5.71      4.74 o
   0  11  11      208.19      230.87     14.26 o
   1  11  11       57.50       52.86      6.03 o
   2  11  11       17.82        7.88      4.51 o
   3  11  11      138.14      126.18      6.81 o
   4  11  11      215.28      211.98      9.22 o
   5  11  11      102.58       97.53      8.67 o
   6  11  11       42.97       39.03      6.89 o
   7  11  11       15.19       21.63      7.85 o
   8  11  11        0.16        7.83      7.70 o
 -10  12  11        0.54       -3.95      5.93 o
  -9  12  11        0.89        2.26      5.72 o
  -8  12  11       34.04       37.47      7.04 o
  -7  12  11       34.86       25.82     10.88 o
  -6  12  11      102.84       86.62      8.69 o
  -5  12  11       22.67       19.24      6.47 o
  -4  12  11      233.45      203.18     12.98 o
  -3  12  11       62.18       61.61      6.26 o
  -2  12  11        9.61        2.00      4.31 o
  -1  12  11       78.12       80.52      6.83 o
   0  12  11      365.76      362.79     12.30 o
   1  12  11       18.16       22.70      5.49 o
   2  12  11       10.58        6.52      4.62 o
   3  12  11        1.82       -2.84      3.69 o
   4  12  11      105.23      112.86      7.78 o
   5  12  11        8.32       -0.05      5.69 o
   6  12  11       66.32       65.27      7.94 o
   7  12  11       17.02        1.95      7.75 o
   8  12  11       21.16       20.01      8.22 o
 -10  13  11       40.21       52.17      8.66 o
  -9  13  11        3.31        9.70      6.23 o
  -8  13  11        3.15       -3.14      5.12 o
  -7  13  11       56.86       56.07      7.39 o
  -6  13  11        0.00       -4.42      4.42 o
  -5  13  11      108.57       99.98      6.87 o
  -4  13  11       29.87       28.29      4.45 o
  -3  13  11       21.54       26.63      4.66 o
  -2  13  11       37.99       36.19      6.96 o
  -1  13  11       34.58       27.05      5.61 o
   0  13  11       10.54        3.67      4.89 o
   1  13  11       23.50       26.69      5.02 o
   2  13  11       24.01       30.44      5.87 o
   3  13  11       72.83       73.07      5.44 o
   4  13  11       53.27       51.83      7.22 o
   5  13  11        1.50       -1.64      6.80 o
   6  13  11        6.85        4.72      7.49 o
   7  13  11        0.02       -1.97      7.46 o
   8  13  11       26.69       14.11      8.76 o
  -9  14  11       18.25       17.64      7.02 o
  -8  14  11       19.19       19.34      5.92 o
  -7  14  11        5.16        4.02      5.76 o
  -6  14  11       25.49        9.62      6.89 o
  -5  14  11        7.90       10.25      5.53 o
  -4  14  11       33.26       36.46      4.72 o
  -3  14  11        0.01       -3.35      3.35 o
  -2  14  11        4.28        4.61      4.14 o
  -1  14  11        2.24        4.06      4.88 o
   0  14  11        0.60        7.63      5.31 o
   1  14  11      101.56       90.60      7.54 o
   2  14  11        6.79        8.53      3.89 o
   3  14  11        0.06        1.24      3.77 o
   4  14  11        0.06       -2.26      5.33 o
   5  14  11       57.97       49.39      8.00 o
   6  14  11        9.07        3.61      6.21 o
   7  14  11        4.99        8.79      6.51 o
  -9  15  11        5.36        5.06      8.08 o
  -8  15  11        7.30        6.16      5.65 o
  -7  15  11        7.42       11.66      5.81 o
  -6  15  11       26.41       35.85      6.83 o
  -5  15  11       11.12       11.46      5.87 o
  -4  15  11       19.58       26.31      4.74 o
  -3  15  11        5.10       12.83      4.27 o
  -2  15  11        0.05        4.89      4.35 o
  -1  15  11       88.73      103.86      8.76 o
   0  15  11       56.40       57.06      7.75 o
   1  15  11      271.56      276.93     13.26 o
   2  15  11        7.50       12.74      5.38 o
   3  15  11        8.12        5.33      4.64 o
   4  15  11       26.10       32.88      8.75 o
   5  15  11        5.04        2.94      6.00 o
   6  15  11        8.94        4.60      6.48 o
   7  15  11       41.00       53.10      8.84 o
  -8  16  11        7.00       -5.95      8.21 o
  -7  16  11        0.11        0.05      5.65 o
  -6  16  11        5.16        2.89      7.07 o
  -5  16  11        7.03       -7.07      7.07 o
  -4  16  11       75.34      102.23      9.26 o
  -3  16  11       92.62       84.89      6.19 o
  -2  16  11        1.21       -2.74      5.24 o
  -1  16  11        8.91       10.92      4.98 o
   0  16  11        7.85       15.87      5.79 o
   1  16  11       22.96       42.65      7.46 o
   2  16  11       30.23       40.64      6.77 o
   3  16  11        5.86        0.63      5.44 o
   4  16  11       13.64        5.17      6.01 o
   5  16  11        9.79        8.53      7.34 o
   6  16  11       15.43       10.90      9.02 o
  -8  17  11       84.71      113.49      9.66 o
  -7  17  11        1.43       -4.59      7.74 o
  -6  17  11        0.46       -5.55      5.55 o
  -5  17  11       20.48       16.26      6.43 o
  -4  17  11       13.99       13.89      5.30 o
  -3  17  11       22.25       13.39      4.75 o
  -2  17  11        8.85        5.27      5.98 o
  -1  17  11        1.17       -0.60      4.59 o
   0  17  11       83.70       88.99      7.23 o
   1  17  11        7.16        9.32      5.82 o
   2  17  11        0.27        1.56      4.73 o
   3  17  11        0.25       -3.54      7.19 o
   4  17  11       16.75       12.55      8.92 o
   5  17  11       61.08       62.38      9.28 o
   6  17  11       35.37       56.42      9.02 o
  -7  18  11        0.21       -2.51      5.99 o
  -6  18  11        2.97       -5.94      5.94 o
  -5  18  11       93.15      106.47      9.57 o
  -4  18  11       49.94       51.05      6.90 o
  -3  18  11        6.74        2.84      4.51 o
  -2  18  11        1.14       -2.22      4.88 o
  -1  18  11        0.98       -1.61      6.87 o
   0  18  11       14.24       20.01      5.60 o
   1  18  11        3.96        5.41      5.91 o
   2  18  11       21.35       21.78      6.40 o
   3  18  11       63.49       78.66     11.95 o
   4  18  11       11.23        2.99     11.04 o
   5  18  11       34.51       26.41      9.84 o
  -6  19  11       23.61       17.57      7.33 o
  -5  19  11        1.73        9.08      6.74 o
  -4  19  11        2.80       -0.44      6.22 o
  -3  19  11        3.45        4.24      5.30 o
  -2  19  11        4.93       -4.99      4.99 o
  -1  19  11       18.72       23.44      6.08 o
   0  19  11       37.02       29.96      6.33 o
   1  19  11       77.31       88.83      8.35 o
   2  19  11       18.90       17.72      7.55 o
   3  19  11       68.24       83.30     12.48 o
   4  19  11       13.37        8.54      9.28 o
  -5  20  11       42.84       45.12     11.98 o
  -4  20  11        4.12        9.65      6.79 o
  -3  20  11       24.53       22.32      6.81 o
  -2  20  11        5.07       -1.38      5.46 o
  -1  20  11        0.48       -5.13      5.13 o
   0  20  11       38.02       25.95      7.33 o
   1  20  11        0.62       -3.53      5.41 o
   2  20  11        4.42        1.95      7.28 o
   3  20  11       35.09       59.16     19.64 o
  -4  21  11       16.40       12.01      7.31 o
  -3  21  11        0.14       -2.02      6.05 o
  -2  21  11        2.07       -1.22      5.30 o
  -1  21  11        0.68       -0.46      5.54 o
   0  21  11        7.60        1.87      5.78 o
   1  21  11       20.60       32.32      6.90 o
   2  21  11        1.64        1.76      7.60 o
  -2  22  11       33.16       40.15     12.17 o
  -1  22  11       11.26       13.76      6.25 o
   0  22  11       44.34       50.78      7.60 o
 -10   0  12        3.37        4.57      6.95 o
  -8   0  12        8.76       11.72      6.76 o
  -6   0  12      242.89      263.07     33.81 o
  -4   0  12     1323.90     1325.28     25.23 o
  -2   0  12      881.35      931.78     18.55 o
   0   0  12       40.24       33.63      7.62 o
   2   0  12      604.82      607.09     20.91 o
   4   0  12        2.30        1.07      6.28 o
   6   0  12       14.24       16.51      9.62 o
   8   0  12      148.13      193.21     18.62 o
 -11   1  12        0.06       -4.77      4.77 o
 -10   1  12       34.24       38.56      6.11 o
  -9   1  12       91.15       99.03      7.40 o
  -8   1  12        9.15        4.31      4.55 o
  -7   1  12       67.00       52.33      5.83 o
  -6   1  12       79.15       76.41      6.15 o
  -5   1  12      318.60      363.84      8.66 o
  -4   1  12      215.04      224.20      9.27 o
  -3   1  12       26.77       21.37      3.23 o
  -2   1  12       12.16       12.10      3.30 o
  -1   1  12       11.33       12.03      2.89 o
   0   1  12     1504.05     1531.13     32.07 o
   1   1  12      435.89      433.18     12.53 o
   2   1  12       52.33       43.73      5.63 o
   3   1  12      219.09      224.61      9.48 o
   4   1  12      347.09      350.96     14.66 o
   5   1  12        3.68       13.25      5.36 o
   6   1  12       15.68        9.48      6.59 o
   7   1  12       11.82       14.98      7.33 o
   8   1  12       12.98       15.43      7.89 o
   9   1  12        0.02        1.06     12.15 o
 -11   2  12        9.94        1.12      5.54 o
 -10   2  12        3.09        0.86      4.84 o
  -9   2  12       24.81       26.44      5.94 o
  -8   2  12       23.27       14.02      5.91 o
  -7   2  12       16.31       15.69      4.79 o
  -6   2  12      280.91      322.38     10.53 o
  -5   2  12        0.59       -0.31      3.07 o
  -4   2  12      282.47      282.49      7.61 o
  -3   2  12      835.93      832.63     14.73 o
  -2   2  12       23.12       20.18      3.84 o
  -1   2  12      495.83      485.88     10.27 o
   0   2  12       46.57       57.46      4.03 o
   1   2  12        4.83       -4.56      4.56 o
   2   2  12      104.12      108.35      8.57 o
   3   2  12      276.26      271.70     10.15 o
   4   2  12       12.52        9.22      4.57 o
   5   2  12      108.00      105.14      8.61 o
   6   2  12        0.86        0.78      6.06 o
   7   2  12       19.80       24.08      7.79 o
   8   2  12        6.79        2.23     12.46 o
   9   2  12       18.02       13.22      7.96 o
 -11   3  12        0.16       -4.65      5.37 o
 -10   3  12        1.12        3.26      4.92 o
  -9   3  12        2.20        4.91      5.70 o
  -8   3  12       29.05       32.59      5.68 o
  -7   3  12      136.27      142.90      7.78 o
  -6   3  12       54.72       61.67      5.79 o
  -5   3  12      164.38      160.66      6.65 o
  -4   3  12        1.66        3.93      4.24 o
  -3   3  12      740.04      767.18     14.07 o
  -2   3  12      827.86      839.14     14.65 o
  -1   3  12       99.99      118.17      5.75 o
   0   3  12      281.59      296.44      8.22 o
   1   3  12     1587.36     1571.52     21.94 o
   2   3  12      668.01      659.84     15.48 o
   3   3  12        0.16        1.55      4.24 o
   4   3  12       36.00       42.60      5.41 o
   5   3  12       47.19       31.35      6.51 o
   6   3  12        1.91        6.16      6.60 o
   7   3  12        0.41        6.88      6.78 o
   8   3  12        2.38        2.14      7.43 o
   9   3  12        0.89       -4.98      6.85 o
 -11   4  12        3.25       11.32      6.12 o
 -10   4  12      132.32      147.04      9.88 o
  -9   4  12       15.40       11.05      5.85 o
  -8   4  12      449.46      489.23     22.70 o
  -7   4  12       48.69       46.81      6.74 o
  -6   4  12       83.85       72.45      8.19 o
  -5   4  12      104.77       94.47      5.63 o
  -4   4  12       57.30       53.11      4.77 o
  -3   4  12      128.50      124.70      9.12 o
  -2   4  12       57.41       58.99      4.67 o
  -1   4  12        2.69        1.13      3.16 o
   0   4  12      641.43      623.05     12.21 o
   1   4  12      581.34      607.91     15.73 o
   2   4  12      298.56      294.71     10.76 o
   3   4  12      258.15      256.14     14.64 o
   4   4  12      150.52      155.97      7.23 o
   5   4  12       68.76       61.52      7.44 o
   6   4  12       14.14       19.51      8.65 o
   7   4  12       49.93       51.52     15.75 o
   8   4  12        6.25       -0.02      7.19 o
   9   4  12        9.83       -6.72      6.72 o
 -11   5  12       39.02       43.86      7.38 o
 -10   5  12       23.82       14.67      6.01 o
  -9   5  12       64.94       70.60     12.05 o
  -8   5  12      135.78      163.69     11.63 o
  -7   5  12       16.21       16.32      7.42 o
  -6   5  12       56.14       42.86      6.33 o
  -5   5  12       55.38       62.90      5.00 o
  -4   5  12        7.30        4.99      3.67 o
  -3   5  12       88.30       91.46      5.42 o
  -2   5  12        5.83        3.34      3.30 o
  -1   5  12       48.67       48.50      5.03 o
   0   5  12      125.98      118.81      6.40 o
   1   5  12      206.18      196.28      8.87 o
   2   5  12       38.10       36.67      5.59 o
   3   5  12       82.93       82.38      6.59 o
   4   5  12       64.62       53.69      5.33 o
   5   5  12        6.88       -3.70      5.74 o
   6   5  12       14.67       11.22     15.75 o
   7   5  12       17.13       15.21      7.34 o
   8   5  12        3.24        4.95      7.45 o
   9   5  12        5.60        4.24     10.10 o
 -11   6  12       13.89       24.67      7.53 o
 -10   6  12      109.98      131.62      9.62 o
  -9   6  12        6.98        8.92      6.17 o
  -8   6  12        1.42        4.12      5.29 o
  -7   6  12       37.53       36.11      6.49 o
  -6   6  12       87.49       94.54      7.97 o
  -5   6  12        8.97        6.06      3.65 o
  -4   6  12      179.06      190.95      7.45 o
  -3   6  12      182.89      160.40      6.85 o
  -2   6  12      279.08      306.67      8.95 o
  -1   6  12       67.40       54.45      4.76 o
   0   6  12      618.99      572.70     14.34 o
   1   6  12       61.73       43.58      5.86 o
   2   6  12       65.35       41.84      5.61 o
   3   6  12        7.51       -0.45      5.03 o
   4   6  12        0.37        1.16      4.66 o
   5   6  12        2.25       -1.39      4.90 o
   6   6  12       11.45        5.23      7.60 o
   7   6  12       36.22       21.75      7.90 o
   8   6  12       37.31       29.17      8.64 o
   9   6  12        3.42        9.64      8.13 o
 -11   7  12        1.58        7.87      6.08 o
 -10   7  12       29.63       40.03      7.38 o
  -9   7  12        3.34       -5.00      5.00 o
  -8   7  12       61.67       65.95      7.65 o
  -7   7  12       18.77       11.46      6.99 o
  -6   7  12      157.41      160.84      9.57 o
  -5   7  12        9.84        2.92      3.66 o
  -4   7  12      110.55      106.20      6.79 o
  -3   7  12       54.69       62.13      4.97 o
  -2   7  12       24.48       22.58      3.96 o
  -1   7  12      118.54       97.73      7.10 o
   0   7  12      199.65      212.45      9.29 o
   1   7  12      539.42      499.33     13.48 o
   2   7  12       64.06       58.32      6.11 o
   3   7  12        8.21       10.07      4.62 o
   4   7  12      146.12      139.88      9.84 o
   5   7  12       29.20       21.05      6.26 o
   6   7  12       16.80       25.04      7.74 o
   7   7  12       21.69        3.00      7.70 o
   8   7  12        0.97       -3.23      6.93 o
   9   7  12       45.31       59.84     10.15 o
 -11   8  12       15.32       21.31      8.68 o
 -10   8  12       23.75       27.95     10.95 o
  -9   8  12        0.72       -1.35      5.30 o
  -8   8  12        2.16       -2.48      4.90 o
  -7   8  12        4.76       -0.53      4.82 o
  -6   8  12       54.40       47.06      7.38 o
  -5   8  12       59.67       65.90      5.26 o
  -4   8  12        7.30        1.32      3.42 o
  -3   8  12       16.85       11.06      3.71 o
  -2   8  12        6.36        4.06      4.35 o
  -1   8  12        9.30        0.60      3.42 o
   0   8  12        1.05       -4.18      4.18 o
   1   8  12       53.93       46.18      5.85 o
   2   8  12       10.63       10.49      4.52 o
   3   8  12        0.50       -3.95      3.95 o
   4   8  12      114.80      116.16      7.77 o
   5   8  12       12.57        6.56     10.34 o
   6   8  12        1.37        1.38      7.00 o
   7   8  12       12.16       20.16     10.15 o
   8   8  12       22.25       31.07      8.94 o
 -10   9  12       85.30       94.72      9.27 o
  -9   9  12        0.07        1.59      5.53 o
  -8   9  12        2.40       -1.44      4.96 o
  -7   9  12        0.97       -4.32      4.74 o
  -6   9  12      116.57       86.55      8.27 o
  -5   9  12       19.92        5.73      4.50 o
  -4   9  12        2.41       -1.36      3.45 o
  -3   9  12       21.60       23.01      4.33 o
  -2   9  12       11.38        8.33      3.77 o
  -1   9  12      195.57      203.01      8.91 o
   0   9  12       12.67        3.83      4.58 o
   1   9  12        5.01       -0.49      4.42 o
   2   9  12       43.67       36.89      5.73 o
   3   9  12      115.61      114.84      7.45 o
   4   9  12        2.02       -4.97      4.97 o
   5   9  12       94.87      112.84      9.18 o
   6   9  12       87.36       73.18     12.96 o
   7   9  12       19.57       25.39     11.33 o
   8   9  12       35.65       45.13      9.52 o
 -10  10  12       33.80       42.69      7.85 o
  -9  10  12       11.11        4.52      5.65 o
  -8  10  12        5.29        5.24      6.11 o
  -7  10  12       74.46       77.11      8.32 o
  -6  10  12       43.48       46.08      7.14 o
  -5  10  12        0.10        0.18      4.33 o
  -4  10  12        6.76        2.06      3.87 o
  -3  10  12        1.74       -3.25      3.25 o
  -2  10  12       27.41       21.19      4.39 o
  -1  10  12        0.88       -3.97      3.97 o
   0  10  12       98.80       92.03      7.13 o
   1  10  12      179.20      175.77      8.78 o
   2  10  12       38.42       42.91      5.65 o
   3  10  12      144.76      130.73      7.07 o
   4  10  12       12.68       11.11      5.71 o
   5  10  12       22.06       28.48      6.46 o
   6  10  12        0.53       10.38      7.47 o
   7  10  12        0.24       -1.20      7.36 o
   8  10  12        2.32        4.48      7.88 o
 -10  11  12        7.96       10.62      7.66 o
  -9  11  12        2.66        4.44      5.94 o
  -8  11  12        0.09       -4.50      5.27 o
  -7  11  12       28.93       36.91      7.13 o
  -6  11  12       10.34        5.96      5.50 o
  -5  11  12        2.20       -0.41      4.32 o
  -4  11  12       25.60       20.22      4.47 o
  -3  11  12      134.01      150.56      7.35 o
  -2  11  12       62.05       59.03      5.43 o
  -1  11  12       18.96       19.96      5.34 o
   0  11  12        0.00       -0.57      4.37 o
   1  11  12        8.48        4.07      4.92 o
   2  11  12        9.29        3.64      4.56 o
   3  11  12        8.18       12.92      4.38 o
   4  11  12        3.17       -5.13      5.13 o
   5  11  12       10.98        6.26      5.98 o
   6  11  12        0.65        5.25      7.31 o
   7  11  12       85.04       75.97     10.84 o
   8  11  12        0.48        8.39      8.10 o
  -9  12  12        0.84       -4.75      5.79 o
  -8  12  12        0.09       -4.75      5.28 o
  -7  12  12        0.89        6.75      6.47 o
  -6  12  12       12.58        7.26      7.08 o
  -5  12  12      127.50      120.01      7.93 o
  -4  12  12       58.95       56.60      5.67 o
  -3  12  12       35.70       47.24      5.47 o
  -2  12  12      158.56      167.47      8.69 o
  -1  12  12        0.79       -1.01      5.05 o
   0  12  12        0.00        6.71      4.75 o
   1  12  12       31.93       28.92      5.87 o
   2  12  12       21.10       21.88      5.59 o
   3  12  12       59.60       71.32      7.27 o
   4  12  12       27.22       24.33      6.50 o
   5  12  12       64.28       61.97      8.04 o
   6  12  12        0.15        7.67      7.58 o
   7  12  12       14.30       17.15      8.73 o
  -9  13  12       27.17       33.00      7.82 o
  -8  13  12        3.66        5.14      6.09 o
  -7  13  12       14.18        6.24      6.87 o
  -6  13  12       46.47       66.84      8.51 o
  -5  13  12        0.84        0.53      5.70 o
  -4  13  12       23.95       22.77      5.92 o
  -3  13  12       10.39        7.17      4.36 o
  -2  13  12       21.67       14.18      5.24 o
  -1  13  12        8.25        2.50      5.07 o
   0  13  12        0.00        2.17      4.99 o
   1  13  12       91.61       91.79      7.71 o
   2  13  12       10.86        3.63      4.81 o
   3  13  12       38.04       45.12      6.17 o
   4  13  12        0.44       -4.37      9.31 o
   5  13  12        0.00       -1.97      8.05 o
   6  13  12       38.41       30.55     12.57 o
   7  13  12       22.88        9.25      8.40 o
  -9  14  12        0.19        0.71      6.51 o
  -8  14  12        4.35        8.77      6.71 o
  -7  14  12       20.98       22.36      9.00 o
  -6  14  12       55.49       64.07     11.84 o
  -5  14  12       22.98       32.46      7.66 o
  -4  14  12        1.85       -1.34      4.27 o
  -3  14  12        0.05       -3.86      4.01 o
  -2  14  12       35.27       46.24      6.43 o
  -1  14  12       10.81        0.04      5.21 o
   0  14  12       61.57       65.30      8.37 o
   1  14  12       13.95        6.72      5.51 o
   2  14  12       56.07       53.22      6.77 o
   3  14  12       23.78       20.11      6.73 o
   4  14  12       28.75       34.33      7.38 o
   5  14  12       38.10       42.41     19.56 o
   6  14  12       27.53       29.18      7.75 o
   7  14  12        0.02       -7.22      8.14 o
  -8  15  12        0.59       -0.07      6.47 o
  -7  15  12        1.27       -1.31      6.39 o
  -6  15  12       14.01       20.47      7.39 o
  -5  15  12        0.69        2.47      6.62 o
  -4  15  12       23.59       26.59      6.20 o
  -3  15  12        4.95       -2.39      4.45 o
  -2  15  12       13.50       12.07      6.75 o
  -1  15  12       18.31       19.31      5.93 o
   0  15  12       14.65       14.77      5.82 o
   1  15  12       90.11       94.52      8.13 o
   2  15  12        5.30       13.32      5.81 o
   3  15  12        0.00       -4.92      5.81 o
   4  15  12        0.21       -5.38      7.15 o
   5  15  12        6.01        9.48      6.76 o
   6  15  12        4.30       13.55      7.19 o
  -8  16  12        5.54       -5.23     13.30 o
  -7  16  12        4.88       15.40      6.36 o
  -6  16  12       14.72       15.78      6.50 o
  -5  16  12        3.56        0.48      5.56 o
  -4  16  12        0.04       -1.13      4.85 o
  -3  16  12       19.60       14.86      4.71 o
  -2  16  12        1.56       -2.95      5.22 o
  -1  16  12       33.81       53.00      7.11 o
   0  16  12       22.55       15.29      6.02 o
   1  16  12        0.02        8.94      5.75 o
   2  16  12      100.31      104.30      8.63 o
   3  16  12        6.48       19.44      8.85 o
   4  16  12        3.18        7.73      8.62 o
   5  16  12        0.24       -7.76      7.76 o
   6  16  12       32.44       35.95     10.41 o
  -7  17  12        0.09       -5.79      5.79 o
  -6  17  12        3.00       -3.51      5.81 o
  -5  17  12        0.18       -4.24      6.25 o
  -4  17  12       53.90       54.77      6.81 o
  -3  17  12        1.71        1.51      4.36 o
  -2  17  12        2.28       -0.20      4.81 o
  -1  17  12       23.47       26.06      6.72 o
   0  17  12        4.60        5.40      5.84 o
   1  17  12       47.56       39.56      7.24 o
   2  17  12        9.42        8.45      7.01 o
   3  17  12       22.31       14.04     14.72 o
   4  17  12       36.94       47.47     12.65 o
   5  17  12       18.33        5.58      9.04 o
  -6  18  12        4.32        5.99      6.77 o
  -5  18  12       14.72       29.95      7.14 o
  -4  18  12       17.68       21.58      7.00 o
  -3  18  12        0.60       -4.49      4.49 o
  -2  18  12        7.10        9.83      5.44 o
  -1  18  12       13.19       16.70      6.86 o
   0  18  12        1.46       -2.54      7.28 o
   1  18  12        0.49        2.19      6.06 o
   2  18  12       75.37       83.59     13.16 o
   3  18  12       26.25       28.03     10.08 o
   4  18  12       12.95        6.38      9.05 o
  -5  19  12        0.83       -4.24      6.52 o
  -4  19  12       49.47       58.45      9.62 o
  -3  19  12        6.08       -4.16      5.35 o
  -2  19  12        0.70        0.35      5.18 o
  -1  19  12       14.59        8.52      5.89 o
   0  19  12        0.06       -0.24      5.99 o
   1  19  12        0.11       -5.72      5.72 o
   2  19  12       18.83       22.04      8.40 o
   3  19  12        4.54        1.43      9.02 o
  -4  20  12       21.93       23.76     11.42 o
  -3  20  12        9.43       11.96      6.17 o
  -2  20  12       19.21       33.46      6.54 o
  -1  20  12        1.59        5.21      5.74 o
   0  20  12        1.14        8.33      6.62 o
   1  20  12       11.88       -0.46      6.32 o
   2  20  12       11.46       28.89      9.16 o
  -2  21  12        1.11       -5.58      5.58 o
  -1  21  12        4.23        8.56      6.23 o
   0  21  12        3.75       -6.28      6.28 o
 -11   0  13        1.39        0.10      7.45 o
  -9   0  13       72.19       75.10     10.14 o
  -7   0  13       11.01        2.13     12.54 o
  -5   0  13        3.63        0.31      4.90 o
  -3   0  13      263.59      269.02     10.15 o
  -1   0  13        0.14        0.36      6.23 o
   1   0  13      182.35      138.91     11.64 o
   3   0  13     1112.61     1218.04     32.21 o
   5   0  13        0.25       -2.05      9.20 o
   7   0  13       87.07      106.33     16.09 o
   9   0  13        0.93        7.05     11.57 o
 -11   1  13       12.15       14.20      5.82 o
 -10   1  13        3.98        2.93      5.31 o
  -9   1  13        0.19       -1.24      4.83 o
  -8   1  13       29.21       12.32      5.24 o
  -7   1  13       89.16       85.14      7.01 o
  -6   1  13       88.45       77.40      6.26 o
  -5   1  13      131.67      133.48      6.25 o
  -4   1  13      252.64      266.16      7.64 o
  -3   1  13       48.05       48.99      4.57 o
  -2   1  13      612.57      596.50     11.90 o
  -1   1  13       16.44       17.85      4.82 o
   0   1  13      102.48      100.63      7.01 o
   1   1  13       10.49        6.40      4.99 o
   2   1  13       13.66       12.16      4.97 o
   3   1  13       18.84       22.78      5.35 o
   4   1  13       36.07       41.76      8.59 o
   5   1  13       10.41       11.59     22.72 o
   6   1  13        6.04       24.57      7.99 o
   7   1  13        0.10        6.15      7.36 o
   8   1  13        2.41       -5.59      7.66 o
   9   1  13       16.08       18.00      8.65 o
 -11   2  13       14.54        8.22      9.03 o
 -10   2  13        2.67       -4.51      6.23 o
  -9   2  13       13.68       13.36      5.63 o
  -8   2  13       71.10       76.06      7.01 o
  -7   2  13      281.91      342.93     11.80 o
  -6   2  13       33.47       31.76      5.18 o
  -5   2  13      785.80      761.22     13.07 o
  -4   2  13      514.56      516.49     11.76 o
  -3   2  13      147.41      129.99      6.29 o
  -2   2  13      306.35      300.27      8.59 o
  -1   2  13       11.08       14.79      4.67 o
   0   2  13      187.46      170.58      8.59 o
   1   2  13      424.44      418.66     13.03 o
   2   2  13       47.19       47.23      6.03 o
   3   2  13       79.78       90.33      7.03 o
   4   2  13      139.37      143.76     11.96 o
   5   2  13      126.72      139.30     11.86 o
   6   2  13        7.72       14.22      7.36 o
   7   2  13       20.05       21.51      7.92 o
   8   2  13       40.22       42.74      9.40 o
   9   2  13        1.94        5.92      7.99 o
 -11   3  13        1.33        5.24      6.13 o
 -10   3  13        0.84       -2.00      5.45 o
  -9   3  13        3.69        0.61      5.58 o
  -8   3  13       38.28       65.40      6.69 o
  -7   3  13       62.83       50.15      9.64 o
  -6   3  13        0.02       16.05      5.59 o
  -5   3  13       26.36       23.95      4.64 o
  -4   3  13       18.25       26.00      4.53 o
  -3   3  13      182.25      178.76      7.14 o
  -2   3  13      230.26      228.29      7.66 o
  -1   3  13        6.86        7.28      3.39 o
   0   3  13      353.09      351.06     15.91 o
   1   3  13      523.02      537.51     16.77 o
   2   3  13      213.02      221.45     10.84 o
   3   3  13       57.34       52.53     10.12 o
   4   3  13       24.00       25.98      7.74 o
   5   3  13       17.76       14.99      7.32 o
   6   3  13        9.48        3.23      8.31 o
   7   3  13        0.67        0.14      6.57 o
   8   3  13       16.54       33.62      9.29 o
 -11   4  13        3.05       -6.48      6.48 o
 -10   4  13        4.12        7.66      6.03 o
  -9   4  13       41.26       34.83      7.12 o
  -8   4  13       16.44       26.13      8.73 o
  -7   4  13       23.46       24.50      7.06 o
  -6   4  13       48.63       48.47      6.73 o
  -5   4  13       57.66       62.86      5.28 o
  -4   4  13      454.38      471.45     11.43 o
  -3   4  13      151.98      145.70      6.77 o
  -2   4  13       27.43       24.97      4.26 o
  -1   4  13       10.14        3.79      3.18 o
   0   4  13       70.71       72.03      4.94 o
   1   4  13        2.36        0.81      4.56 o
   2   4  13      203.90      197.27     14.11 o
   3   4  13        4.70       -4.56      6.28 o
   4   4  13       81.02       52.60     12.52 o
   5   4  13       12.51       -2.92      6.28 o
   6   4  13      131.05      116.59     11.38 o
   7   4  13       16.46       20.14      8.02 o
   8   4  13      176.13      177.13     14.07 o
 -10   5  13        8.51       15.83      6.36 o
  -9   5  13       69.48       88.28      9.03 o
  -8   5  13        3.75        7.03      5.72 o
  -7   5  13       33.22       26.49      6.36 o
  -6   5  13      151.61      150.22      9.41 o
  -5   5  13        0.07       -3.46      3.46 o
  -4   5  13       17.06       20.16      4.30 o
  -3   5  13        0.07       -3.36      3.36 o
  -2   5  13      119.10      116.47      7.96 o
  -1   5  13      199.48      224.04      7.86 o
   0   5  13        1.17        3.67      3.38 o
   1   5  13       94.39       78.16      6.98 o
   2   5  13       18.74       11.39      4.89 o
   3   5  13      192.27      185.53      8.95 o
   4   5  13        9.47        5.70      5.57 o
   5   5  13        0.42       -5.00      8.70 o
   6   5  13       16.37       10.47      7.25 o
   7   5  13        0.48       -2.28      6.76 o
   8   5  13        1.16        4.74      7.93 o
 -10   6  13        1.31        3.21      6.01 o
  -9   6  13       28.13       32.12     12.85 o
  -8   6  13       13.27       16.96      5.97 o
  -7   6  13        0.41       -4.93      4.93 o
  -6   6  13       73.28       52.38      7.27 o
  -5   6  13      117.50      116.02      6.47 o
  -4   6  13      149.72      130.75      6.59 o
  -3   6  13       47.20       55.53      5.17 o
  -2   6  13        7.42        5.05      6.57 o
  -1   6  13        5.66        8.83      3.68 o
   0   6  13      335.58      346.53      9.71 o
   1   6  13        3.83        0.91      4.37 o
   2   6  13      359.82      335.33     11.81 o
   3   6  13        1.61        2.75      4.49 o
   4   6  13        8.82       13.24      5.90 o
   5   6  13        0.71        2.33      6.85 o
   6   6  13       19.17       15.71      7.57 o
   7   6  13        4.52       -0.39      6.97 o
   8   6  13       24.20       -1.15      7.83 o
 -10   7  13        2.00       -3.94      9.89 o
  -9   7  13        9.90       13.27      6.28 o
  -8   7  13        0.62        4.56      5.44 o
  -7   7  13        3.00       -4.87      4.87 o
  -6   7  13        0.09       -4.82      4.82 o
  -5   7  13        0.34       -0.11      4.18 o
  -4   7  13       12.38       12.71      4.06 o
  -3   7  13       44.68       36.18      4.82 o
  -2   7  13       42.08       43.27      4.73 o
  -1   7  13       11.78        7.63      3.72 o
   0   7  13        5.17        1.43      4.43 o
   1   7  13        2.20        1.71      4.37 o
   2   7  13       75.94       70.59      6.70 o
   3   7  13       85.09       81.98      6.94 o
   4   7  13        8.81        2.22      6.63 o
   5   7  13       10.60       11.75      7.57 o
   6   7  13       27.49       12.85     14.12 o
   7   7  13        1.02       -0.73      7.22 o
   8   7  13       14.39        0.79      7.78 o
 -10   8  13        8.22       -1.32      5.94 o
  -9   8  13        5.64       10.79      6.16 o
  -8   8  13        6.50       10.61      5.70 o
  -7   8  13        0.01       -3.49      4.88 o
  -6   8  13       48.83       48.39      7.21 o
  -5   8  13       54.05       45.79      6.63 o
  -4   8  13      121.85      112.69      6.36 o
  -3   8  13       79.09       83.90      7.32 o
  -2   8  13        1.60       -3.33      3.33 o
  -1   8  13       37.42       41.30      4.74 o
   0   8  13       28.91       22.76      5.72 o
   1   8  13      225.13      227.10     10.12 o
   2   8  13       14.13       16.00      5.22 o
   3   8  13        0.09       -5.13      5.13 o
   4   8  13        6.38       -1.53      5.19 o
   5   8  13        0.26       -3.00      6.50 o
   6   8  13        2.49       -3.90      7.07 o
   7   8  13       10.94       17.39      8.16 o
   8   8  13        1.54       -1.30      7.67 o
 -10   9  13       12.42        7.33      6.44 o
  -9   9  13        1.22       -1.21      5.48 o
  -8   9  13        3.62       10.59      5.91 o
  -7   9  13       21.47       39.16      6.97 o
  -6   9  13       11.53        8.47      5.37 o
  -5   9  13        6.27        4.82      4.76 o
  -4   9  13        4.20       -2.62      3.64 o
  -3   9  13        0.51       -3.41      3.41 o
  -2   9  13       79.50       73.51      7.55 o
  -1   9  13       41.52       32.78      4.71 o
   0   9  13       33.97       30.10      5.66 o
   1   9  13       37.68       48.48      9.25 o
   2   9  13       60.84       62.83      6.68 o
   3   9  13       23.13       20.11      5.39 o
   4   9  13       51.25       44.62      7.47 o
   5   9  13        1.69        4.12     11.10 o
   6   9  13       42.87       55.21      9.98 o
   7   9  13        5.65        3.04      7.70 o
  -9  10  13        0.09        2.00      8.08 o
  -8  10  13        6.35       11.67      7.40 o
  -7  10  13        4.26       20.37      6.40 o
  -6  10  13        1.24        6.47      6.09 o
  -5  10  13       99.50       99.83      8.82 o
  -4  10  13       10.49        3.83      4.02 o
  -3  10  13       17.42       15.23      4.37 o
  -2  10  13       10.09        7.78      4.18 o
  -1  10  13      225.43      242.64     11.51 o
   0  10  13        3.32        2.68      5.06 o
   1  10  13       67.46       77.83      7.04 o
   2  10  13       99.44      100.18      7.69 o
   3  10  13       17.53        8.63      4.96 o
   4  10  13        0.01       -5.18      5.18 o
   5  10  13       75.84       63.99     10.28 o
   6  10  13        3.17        6.20      7.85 o
   7  10  13       32.90       51.38     10.26 o
  -9  11  13        3.16        7.05      6.24 o
  -8  11  13        3.87        8.39      6.39 o
  -7  11  13       32.75       35.96      7.32 o
  -6  11  13        1.43        1.48      6.28 o
  -5  11  13        0.04        3.49      5.96 o
  -4  11  13        0.37       -2.63      3.96 o
  -3  11  13        2.81       -0.98      3.95 o
  -2  11  13      121.23      146.93      7.56 o
  -1  11  13        0.27        2.62      4.79 o
   0  11  13       44.87       53.85      6.67 o
   1  11  13        0.42       -4.74      4.74 o
   2  11  13        4.01        1.76      4.96 o
   3  11  13        0.15        3.50      4.83 o
   4  11  13        0.57       -5.68      5.68 o
   5  11  13       57.69       45.14     25.93 o
   6  11  13       85.09       89.32     11.62 o
   7  11  13       49.51       54.07     12.67 o
  -9  12  13        0.01        0.47      6.45 o
  -8  12  13        0.42        0.69      5.99 o
  -7  12  13       24.90       35.04      7.69 o
  -6  12  13       87.07      103.44      9.85 o
  -5  12  13      133.10      110.07     20.19 o
  -4  12  13       35.54       29.05      5.22 o
  -3  12  13       59.53       70.07      6.15 o
  -2  12  13       28.27       23.62      4.96 o
  -1  12  13       87.41       95.00      9.19 o
   0  12  13       47.80       41.61      6.70 o
   1  12  13        3.74       -1.87      4.98 o
   2  12  13        8.02       -1.79      4.87 o
   3  12  13        5.50       10.01      5.24 o
   4  12  13        2.22        1.10      5.81 o
   5  12  13        1.30        0.79      7.64 o
   6  12  13       29.16       21.12     11.46 o
   7  12  13        2.84       13.28      9.49 o
  -8  13  13       17.85       19.03      7.15 o
  -7  13  13       13.84        4.74      6.53 o
  -6  13  13        0.10        6.30      6.39 o
  -5  13  13        0.00       -3.06      6.01 o
  -4  13  13        1.17       -4.69      4.69 o
  -3  13  13        0.04       -1.72      4.03 o
  -2  13  13       10.93       14.97      4.87 o
  -1  13  13       48.79       69.21      7.53 o
   0  13  13        1.08       -3.38      4.83 o
   1  13  13      101.14      111.71      8.38 o
   2  13  13       11.54       15.67      6.40 o
   3  13  13        9.57        3.68      9.42 o
   4  13  13        2.67       -2.59      6.99 o
   5  13  13       79.44       78.48     22.14 o
   6  13  13       37.37       26.81      9.74 o
  -8  14  13       10.21       12.13      6.86 o
  -7  14  13       31.01       33.09      7.73 o
  -6  14  13       97.48       97.04     10.35 o
  -5  14  13       10.94       13.63      6.77 o
  -4  14  13       12.97       14.04      5.88 o
  -3  14  13       23.30       26.53      5.47 o
  -2  14  13        0.67        4.01      4.56 o
  -1  14  13       50.28       34.28      6.58 o
   0  14  13      134.13      132.30      9.26 o
   1  14  13       73.22       87.23      9.92 o
   2  14  13       15.23       12.00      6.00 o
   3  14  13       37.78       46.20      9.93 o
   4  14  13       49.03       51.96     10.84 o
   5  14  13        9.09        2.51      8.09 o
   6  14  13        6.35       -5.49     13.78 o
  -7  15  13        9.24       11.54      7.08 o
  -6  15  13        6.73       -1.77      6.83 o
  -5  15  13       32.85       25.48      7.97 o
  -4  15  13        1.55       -5.05      5.05 o
  -3  15  13       13.49       11.03      5.00 o
  -2  15  13        6.60        5.01      4.85 o
  -1  15  13        2.47        7.19      5.61 o
   0  15  13      147.22      155.26      9.89 o
   1  15  13        2.36        6.41      5.96 o
   2  15  13        0.93       -0.61      5.44 o
   3  15  13       28.48       19.87      9.20 o
   4  15  13        1.52        3.31      8.17 o
   5  15  13        2.36        4.29      8.27 o
  -7  16  13        7.86        6.42      7.18 o
  -6  16  13        6.81        8.73      7.41 o
  -5  16  13        0.11        5.01      7.16 o
  -4  16  13       28.23       22.17      6.45 o
  -3  16  13        3.52        8.44      5.10 o
  -2  16  13        7.03        9.86      5.05 o
  -1  16  13       19.01       17.06      6.30 o
   0  16  13       41.31       60.51      7.77 o
   1  16  13      105.01      111.06      8.94 o
   2  16  13       21.03       17.63      7.49 o
   3  16  13       15.13       12.41      8.41 o
   4  16  13        0.18        3.20      8.85 o
  -6  17  13        5.34        2.41      7.66 o
  -5  17  13       48.96       65.32     10.12 o
  -4  17  13        0.18        5.29      7.41 o
  -3  17  13       54.86       80.07      8.42 o
  -2  17  13       15.47       17.23      6.22 o
  -1  17  13        4.59        1.63      5.77 o
   0  17  13        0.67       -4.18      6.11 o
   1  17  13       44.78       42.42      7.73 o
   2  17  13       46.90       69.51     13.72 o
   3  17  13       36.14       44.84     10.99 o
   4  17  13       12.80       10.69      9.39 o
  -5  18  13        1.23        8.47      7.81 o
  -4  18  13        7.74       -7.34      7.34 o
  -3  18  13        0.08       -5.54      7.75 o
  -2  18  13       21.92       22.86      6.89 o
  -1  18  13        9.70       15.28      6.54 o
   0  18  13        0.52        4.80      6.14 o
   1  18  13        0.66        2.09      6.24 o
   2  18  13       17.00       26.61      8.66 o
   3  18  13       23.28       35.63     11.11 o
  -4  19  13        8.64        6.40     10.35 o
  -3  19  13        0.18       -5.97      5.97 o
  -2  19  13        5.52        4.12      6.49 o
  -1  19  13        0.24       -4.41      5.67 o
   0  19  13        0.04        3.41      7.74 o
   1  19  13       34.77       34.03      7.80 o
   2  19  13       11.18       27.26     10.69 o
  -1  20  13        1.04       -3.73      6.87 o
 -10   0  14        1.99        0.24      7.05 o
  -8   0  14       20.58       13.99      7.88 o
  -6   0  14       10.96       12.75      6.34 o
  -4   0  14      230.72      190.47     12.76 o
  -2   0  14       38.59       50.64     11.83 o
   0   0  14        0.01        0.74      6.48 o
   2   0  14       83.28       77.30      9.95 o
   4   0  14      506.56      526.93     30.55 o
   6   0  14      167.20      147.83     18.04 o
   8   0  14        6.44        1.10     11.46 o
 -10   1  14        5.54        9.02      5.61 o
  -9   1  14       13.58       21.87      5.80 o
  -8   1  14       87.23       89.79     12.41 o
  -7   1  14       26.35       28.56      6.03 o
  -6   1  14        5.67        0.21      4.57 o
  -5   1  14       15.80       17.18      4.35 o
  -4   1  14       39.60       49.77      9.28 o
  -3   1  14        2.68       -1.46      4.46 o
  -2   1  14      288.83      296.83     11.32 o
  -1   1  14      103.57       98.79      7.20 o
   0   1  14       89.16       83.35      7.01 o
   1   1  14        4.78        4.87      5.41 o
   2   1  14      161.98      171.14      9.03 o
   3   1  14        5.17       11.63      5.16 o
   4   1  14      167.05      221.11     14.59 o
   5   1  14       25.39       27.27      8.35 o
   6   1  14        8.88       11.13      7.67 o
   7   1  14        8.08       10.58     14.62 o
   8   1  14        3.87        7.27      8.12 o
 -10   2  14        8.49        3.93      5.20 o
  -9   2  14       19.16       14.22      5.53 o
  -8   2  14       94.58      101.49      7.85 o
  -7   2  14        0.09        1.25      4.56 o
  -6   2  14        0.70        0.43      4.20 o
  -5   2  14        4.58        7.24      3.99 o
  -4   2  14        3.15       -4.59      4.68 o
  -3   2  14       31.88       24.32      5.67 o
  -2   2  14       35.93       47.87      6.01 o
  -1   2  14        8.62        0.99      4.35 o
   0   2  14        0.12        4.52      4.46 o
   1   2  14       26.14       22.16      5.54 o
   2   2  14       15.18       17.43      5.61 o
   3   2  14       22.56       15.20      5.37 o
   4   2  14        9.59       -0.77      6.95 o
   5   2  14        0.01       -5.99      7.60 o
   6   2  14       28.43       26.87      8.55 o
   7   2  14       54.52       44.51      9.74 o
   8   2  14        7.68        2.81      8.15 o
 -10   3  14        5.58        9.94     11.39 o
  -9   3  14       14.73       17.72      6.27 o
  -8   3  14       40.22       40.81     11.99 o
  -7   3  14        0.19       -1.81      5.30 o
  -6   3  14       20.00       19.53      6.14 o
  -5   3  14        0.00       -0.11      3.87 o
  -4   3  14      150.62      152.34      7.08 o
  -3   3  14      736.63      747.20     14.66 o
  -2   3  14        6.56        5.66      4.45 o
  -1   3  14       16.64       15.39      5.02 o
   0   3  14       54.13       61.01      6.51 o
   1   3  14      149.96      144.46      8.53 o
   2   3  14       58.81       49.72      6.49 o
   3   3  14       83.97       80.87     10.77 o
   4   3  14        0.05       -0.54     14.62 o
   5   3  14       45.09       39.90      9.11 o
   6   3  14       44.26       43.15      9.31 o
   7   3  14        0.44       -5.04      7.44 o
   8   3  14       63.54       69.49     17.99 o
 -10   4  14        0.24        4.36      6.03 o
  -9   4  14       20.23       46.16      7.60 o
  -8   4  14        2.26       -3.42      5.63 o
  -7   4  14       47.84       54.37      7.58 o
  -6   4  14       18.79       23.91      6.08 o
  -5   4  14       28.85       18.99      6.90 o
  -4   4  14       20.35       33.27      4.66 o
  -3   4  14      185.13      202.61      7.95 o
  -2   4  14        5.60        5.18      4.52 o
  -1   4  14        5.72       -2.01      4.34 o
   0   4  14       37.27       48.51      6.05 o
   1   4  14      330.27      336.73     18.04 o
   2   4  14      114.91      121.06      8.12 o
   3   4  14        0.02       -3.07      4.39 o
   4   4  14        0.89       -7.72     15.93 o
   5   4  14        2.10        8.17      7.49 o
   6   4  14        0.67        9.62      7.79 o
   7   4  14       23.21       12.27      8.60 o
   8   4  14        0.07        5.36      8.56 o
 -10   5  14        4.80       15.69      6.75 o
  -9   5  14        7.36       15.41      6.32 o
  -8   5  14      103.39      100.70      9.09 o
  -7   5  14       25.66       20.44      6.57 o
  -6   5  14       62.21       79.34      8.20 o
  -5   5  14       20.81       24.53      5.04 o
  -4   5  14       68.97       63.36      5.53 o
  -3   5  14      341.00      337.95     11.77 o
  -2   5  14        4.06       -3.17      3.72 o
  -1   5  14       82.52       73.60      6.74 o
   0   5  14       17.49       13.84      5.07 o
   1   5  14       20.57       17.91      5.60 o
   2   5  14        6.40        8.24      5.11 o
   3   5  14       14.86        0.24      5.96 o
   4   5  14       40.55       42.13      9.02 o
   5   5  14       13.14        4.85      8.10 o
   6   5  14       35.81       36.84      9.59 o
   7   5  14        0.27       -3.66      7.54 o
 -10   6  14       33.79       45.34      8.08 o
  -9   6  14       14.94       20.52      6.69 o
  -8   6  14        7.77        0.58      5.71 o
  -7   6  14       25.66       30.69      6.63 o
  -6   6  14        0.46        2.64      5.68 o
  -5   6  14       74.38       69.22      7.04 o
  -4   6  14       16.53       21.79      5.79 o
  -3   6  14        8.81       11.22      4.32 o
  -2   6  14       41.59       37.40      4.72 o
  -1   6  14        0.61       -1.67      4.19 o
   0   6  14        0.96       -4.06      4.06 o
   1   6  14        0.61        0.47      4.80 o
   2   6  14      136.49      116.89      8.00 o
   3   6  14        1.31       -1.10      4.49 o
   4   6  14       65.47       63.37     10.15 o
   5   6  14        2.74        0.09      7.57 o
   6   6  14        0.74       -5.12     10.91 o
   7   6  14       40.64       59.77     10.80 o
 -10   7  14       15.58        9.23      7.65 o
  -9   7  14        9.17        5.42      5.90 o
  -8   7  14        3.85       -5.28      5.28 o
  -7   7  14       14.02       22.33      6.67 o
  -6   7  14       64.05       73.07      8.93 o
  -5   7  14       16.87       20.30      6.15 o
  -4   7  14        9.13        5.13      4.09 o
  -3   7  14        9.40        3.41      3.90 o
  -2   7  14       81.10       75.31      5.78 o
  -1   7  14        4.80        4.18      3.87 o
   0   7  14       44.76       38.40      6.19 o
   1   7  14        3.30       -4.61      4.61 o
   2   7  14       18.25       20.68      5.69 o
   3   7  14      147.97      146.34      8.71 o
   4   7  14        0.53       -6.60      6.75 o
   5   7  14       11.73        6.51      7.47 o
   6   7  14       23.92       36.55      9.52 o
   7   7  14        0.05       -7.24      7.24 o
  -9   8  14        9.39        7.27      7.93 o
  -8   8  14        3.11       -5.50      5.50 o
  -7   8  14       27.11       16.85      6.40 o
  -6   8  14       85.41       81.55     11.21 o
  -5   8  14        0.55       -5.75      5.75 o
  -4   8  14       26.90       22.18      4.60 o
  -3   8  14        2.13       -3.74      3.74 o
  -2   8  14      133.13      138.80      7.15 o
  -1   8  14      109.56      118.04      6.68 o
   0   8  14        9.36        2.01      4.09 o
   1   8  14       14.19       11.05      5.45 o
   2   8  14       22.05       10.63      5.37 o
   3   8  14        2.18        1.11      5.67 o
   4   8  14       82.33       80.09     10.91 o
   5   8  14        9.45        2.80      7.25 o
   6   8  14        0.91       -0.65      7.77 o
   7   8  14        6.86        2.61      8.15 o
  -9   9  14        0.68        1.92      5.95 o
  -8   9  14        6.21        1.88      6.01 o
  -7   9  14       39.83       46.32      7.84 o
  -6   9  14        5.42       12.84      6.51 o
  -5   9  14       13.37       12.22      6.05 o
  -4   9  14        7.78        7.98      5.33 o
  -3   9  14        2.26       -1.45      4.86 o
  -2   9  14       58.85       50.78      5.44 o
  -1   9  14       38.21       42.92      5.23 o
   0   9  14       43.53       57.47      6.90 o
   1   9  14       20.82       19.10      5.75 o
   2   9  14        0.14       -1.70      4.64 o
   3   9  14        1.61       -4.85      4.85 o
   4   9  14       12.04        6.90      7.99 o
   5   9  14       88.76       84.77     22.19 o
   6   9  14        7.85        4.43      8.16 o
   7   9  14       58.93       78.00     14.65 o
  -9  10  14       17.94       23.98      7.46 o
  -8  10  14        0.21       -4.21      5.66 o
  -7  10  14        8.61       19.39      6.73 o
  -6  10  14       35.53       25.05     10.07 o
  -5  10  14       67.36       65.60      8.19 o
  -4  10  14       62.33       61.72      5.82 o
  -3  10  14       43.95       54.46      5.73 o
  -2  10  14        6.35        1.96      4.15 o
  -1  10  14      254.07      279.69     10.00 o
   0  10  14      254.14      253.95     14.95 o
   1  10  14       17.08       20.28      5.91 o
   2  10  14        2.91       -4.71      4.71 o
   3  10  14       27.98       30.99      7.43 o
   4  10  14       11.51        6.92      7.81 o
   5  10  14        0.04       -0.26      7.84 o
   6  10  14        2.75       -7.54      7.54 o
  -8  11  14       13.61       16.12      6.81 o
  -7  11  14       33.20       21.50      7.08 o
  -6  11  14       49.00       48.34      8.24 o
  -5  11  14        9.17       20.20      6.76 o
  -4  11  14        3.88       -3.76      4.19 o
  -3  11  14       39.04       37.29      5.45 o
  -2  11  14      163.38      185.53     12.73 o
  -1  11  14       50.22       61.17      6.13 o
   0  11  14       13.05       18.52      5.96 o
   1  11  14       25.80       27.30      6.04 o
   2  11  14       31.53       31.69      6.49 o
   3  11  14       65.25       76.71     11.29 o
   4  11  14       41.32       27.47     14.41 o
   5  11  14      127.65      123.47     13.22 o
   6  11  14       29.50       41.35     10.28 o
  -8  12  14       15.00       21.64      7.28 o
  -7  12  14        0.36        6.89      6.19 o
  -6  12  14       32.04       30.26      8.68 o
  -5  12  14       29.42       37.42      8.09 o
  -4  12  14        6.02        6.01      5.08 o
  -3  12  14        4.70        8.17      4.59 o
  -2  12  14        0.86        0.14      4.36 o
  -1  12  14      136.64      129.02     13.00 o
   0  12  14       62.73       58.54      7.28 o
   1  12  14       35.59       31.74      6.60 o
   2  12  14       24.84       20.40      6.24 o
   3  12  14        3.52       -5.64      7.24 o
   4  12  14       18.64        8.44      8.94 o
   5  12  14        4.92        1.37      8.04 o
   6  12  14       20.85        4.37      8.76 o
  -8  13  14       18.82       29.75      9.82 o
  -7  13  14       57.94       71.47      9.71 o
  -6  13  14        9.31        8.61      7.04 o
  -5  13  14       37.94       44.18      8.27 o
  -4  13  14        4.95        7.51      5.36 o
  -3  13  14       34.19       40.88      5.95 o
  -2  13  14       31.94       37.60      5.81 o
  -1  13  14       72.02       89.86      8.20 o
   0  13  14        2.82       -1.55      5.34 o
   1  13  14        0.06       -4.97      4.97 o
   2  13  14        5.54        2.24      5.48 o
   3  13  14        1.83       -5.11     12.49 o
   4  13  14       54.18       54.42     13.99 o
   5  13  14        6.00        5.41      8.72 o
  -7  14  14       21.21       29.08      8.51 o
  -6  14  14        8.42        2.04      7.15 o
  -5  14  14        5.58        3.87      7.01 o
  -4  14  14       23.96       46.46      7.24 o
  -3  14  14       39.39       53.89      6.45 o
  -2  14  14       26.97       30.46      5.74 o
  -1  14  14       26.31       34.66      6.70 o
   0  14  14        4.10       -5.46      5.46 o
   1  14  14        0.01        2.19      5.54 o
   2  14  14        5.15        0.25      6.54 o
   3  14  14       11.11        7.09      9.23 o
   4  14  14       14.84       14.28      9.48 o
   5  14  14        2.38        0.07      8.12 o
  -6  15  14       42.86       50.71      9.56 o
  -5  15  14        0.29        3.65      7.34 o
  -4  15  14       42.32       44.44      8.86 o
  -3  15  14        1.63        2.83      5.20 o
  -2  15  14        2.44       -4.52      4.73 o
  -1  15  14        3.10       -7.91      7.91 o
   0  15  14        6.70       20.25      6.37 o
   1  15  14        2.33        4.45      6.02 o
   2  15  14        0.23       -4.11      6.65 o
   3  15  14        9.58       11.94      8.96 o
   4  15  14       70.50       88.37     12.47 o
  -6  16  14       19.17       22.83     10.24 o
  -5  16  14       61.73       83.33     16.83 o
  -4  16  14       10.54       24.52      9.80 o
  -3  16  14        8.87        2.14      5.90 o
  -2  16  14       11.99       26.16      6.04 o
  -1  16  14        0.02        8.23      6.35 o
   0  16  14        2.85        3.10      6.33 o
   1  16  14        1.09       -5.79      5.79 o
   2  16  14        0.89       -5.76      9.91 o
   3  16  14        9.12       -1.59     12.52 o
  -5  17  14       16.17       26.06     10.56 o
  -4  17  14       20.80       51.81     14.98 o
  -3  17  14       14.83       12.61      6.76 o
  -2  17  14       29.76       33.41      6.54 o
  -1  17  14       64.18       86.84      9.33 o
   0  17  14        1.82       12.64      6.61 o
   1  17  14       25.00       27.71      9.06 o
   2  17  14       32.81       38.16     11.09 o
  -3  18  14       81.62      102.38      9.76 o
  -2  18  14       19.10       19.21      6.40 o
  -1  18  14        0.49       10.84      6.72 o
   0  18  14        7.62        0.01      9.25 o
   1  18  14        0.32        2.53      7.42 o
  -9   0  15       43.82       59.60     18.77 o
  -7   0  15        2.50       10.25     11.31 o
  -5   0  15       78.72       71.36     15.15 o
  -3   0  15       34.07       12.22     14.72 o
  -1   0  15        9.12        1.10     12.94 o
   1   0  15      103.15      110.40     11.81 o
   3   0  15      239.92      240.62     15.45 o
   5   0  15       84.18       82.35     15.72 o
   7   0  15       26.37       46.17     14.67 o
  -9   1  15        0.46       -3.08      4.98 o
  -8   1  15        3.17        4.86      4.93 o
  -7   1  15       11.20       12.20      6.17 o
  -6   1  15       15.89        6.04      8.04 o
  -5   1  15       35.72       34.18      9.17 o
  -4   1  15        1.56       -0.40      4.62 o
  -3   1  15       85.68       96.54     14.25 o
  -2   1  15        2.44        5.71      4.62 o
  -1   1  15        5.43        3.29      6.17 o
   0   1  15        9.42        3.31      4.98 o
   1   1  15       72.18       64.93      9.66 o
   2   1  15       70.84       79.04      7.44 o
   3   1  15        2.03       11.18      5.40 o
   4   1  15        1.16        2.97      7.48 o
   5   1  15        2.23       13.28     10.52 o
   6   1  15        0.01        5.99      7.59 o
   7   1  15        0.22        4.62      8.37 o
  -9   2  15        2.82        3.54      6.01 o
  -8   2  15        8.55       -0.22      7.40 o
  -7   2  15        2.71       -0.82      5.59 o
  -6   2  15        7.52       10.57      5.80 o
  -5   2  15        0.78       -7.06      7.06 o
  -4   2  15       55.66       68.29      6.78 o
  -3   2  15        0.58        0.78      5.73 o
  -2   2  15        2.44        5.40      4.74 o
  -1   2  15       17.30       21.10      5.57 o
   0   2  15      153.63      146.97      8.82 o
   1   2  15       15.91       17.79      5.88 o
   2   2  15       59.60       41.40      6.54 o
   3   2  15       17.35        9.26      5.31 o
   4   2  15       50.20       50.93     10.00 o
   5   2  15       26.37       25.03     13.49 o
   6   2  15       54.44       45.66      9.78 o
   7   2  15       18.60       15.02      8.86 o
  -9   3  15       60.87       67.60      8.55 o
  -8   3  15        0.41        2.94      5.75 o
  -7   3  15        0.04       -3.02      5.49 o
  -6   3  15        0.37        1.38      5.76 o
  -5   3  15        0.72       -0.29      7.23 o
  -4   3  15        1.84       -4.30      4.30 o
  -3   3  15       13.99        9.15      4.98 o
  -2   3  15       13.22       15.50      5.40 o
  -1   3  15        4.97       13.01      5.31 o
   0   3  15      118.83      129.54     12.39 o
   1   3  15      415.55      400.43     13.64 o
   2   3  15       40.61       32.15      6.21 o
   3   3  15        0.63       -0.92      6.71 o
   4   3  15        0.56       -4.94      7.02 o
   5   3  15        5.13        3.63      9.18 o
   6   3  15        0.46        4.61      8.26 o
   7   3  15       38.63       33.08     10.09 o
  -9   4  15        0.32        1.98      6.35 o
  -8   4  15        8.37       16.30      6.62 o
  -7   4  15      110.75      113.85     11.37 o
  -6   4  15       53.16       61.00      8.46 o
  -5   4  15        1.46       -3.58      4.92 o
  -4   4  15        1.04       -0.99      4.54 o
  -3   4  15       23.44       19.49      5.50 o
  -2   4  15      100.01      101.87      7.76 o
  -1   4  15       52.68       42.38      6.32 o
   0   4  15       82.95       70.60      7.33 o
   1   4  15       48.44       47.77      8.57 o
   2   4  15       37.37       48.91      6.82 o
   3   4  15       16.44        1.45      6.35 o
   4   4  15       46.13       54.64     24.06 o
   5   4  15       22.51       24.52      9.60 o
   6   4  15        6.24        9.95      9.99 o
   7   4  15        3.86       -0.51      8.11 o
  -9   5  15       31.65       49.83      8.15 o
  -8   5  15       14.09       24.89      6.93 o
  -7   5  15      116.48      136.18     10.13 o
  -6   5  15        1.24       12.78      6.32 o
  -5   5  15        0.47        1.71      5.31 o
  -4   5  15        7.93       10.72      4.91 o
  -3   5  15       34.25       53.26     10.45 o
  -2   5  15       79.95       80.80      7.35 o
  -1   5  15      141.67      118.08      8.19 o
   0   5  15       44.92       31.88      6.16 o
   1   5  15      165.67      187.95     10.05 o
   2   5  15       11.02        1.83      5.11 o
   3   5  15        1.71       16.14      6.51 o
   4   5  15        0.46        2.34      7.62 o
   5   5  15       39.25       35.61      9.48 o
   6   5  15        0.59        1.92     15.78 o
   7   5  15        0.16       -0.64      8.34 o
  -9   6  15       43.48       53.18     11.55 o
  -8   6  15        7.60        5.94      6.31 o
  -7   6  15        0.30       -2.34      5.82 o
  -6   6  15      191.07      214.77     12.12 o
  -5   6  15        1.01        2.97      5.63 o
  -4   6  15        4.38        6.52      4.15 o
  -3   6  15        0.82        9.54      5.06 o
  -2   6  15        0.00        5.56      5.04 o
  -1   6  15        7.79        8.21      5.48 o
   0   6  15       18.99        7.28      5.49 o
   1   6  15      101.70      114.64      8.71 o
   2   6  15        1.19       -3.07      5.00 o
   3   6  15      124.55      169.96     13.86 o
   4   6  15        2.41        4.39      7.70 o
   5   6  15        3.60       11.04      9.89 o
   6   6  15        0.56        3.33      9.39 o
  -9   7  15        5.91       25.21      7.30 o
  -8   7  15       21.98       24.74      7.18 o
  -7   7  15       50.25       59.16      8.17 o
  -6   7  15       28.75       24.30      7.12 o
  -5   7  15       48.04       53.78      7.65 o
  -4   7  15        6.96        5.82      4.20 o
  -3   7  15       32.84       44.72      6.48 o
  -2   7  15       36.95       36.77      6.23 o
  -1   7  15        8.01       -4.72      5.50 o
   0   7  15       10.80       14.56      5.44 o
   1   7  15       14.40       16.69      6.05 o
   2   7  15        0.02        4.32      5.37 o
   3   7  15        2.11       -0.90      8.89 o
   4   7  15        9.81       13.64      8.27 o
   5   7  15       50.70       69.35     11.19 o
   6   7  15        0.80       -8.73      8.73 o
  -8   8  15        1.66       -0.44      7.82 o
  -7   8  15        6.27       -3.80      9.23 o
  -6   8  15        0.05        0.78      5.94 o
  -5   8  15        1.97        5.17      7.90 o
  -4   8  15        6.79        9.98      4.58 o
  -3   8  15        7.04       -1.60      4.03 o
  -2   8  15        3.81       11.14      5.26 o
  -1   8  15       40.07       30.18      6.33 o
   0   8  15       34.34       14.74      5.77 o
   1   8  15       18.79       14.50      5.81 o
   2   8  15        2.64       -0.16      5.22 o
   3   8  15        3.73       -6.60      6.60 o
   4   8  15       18.24       14.13      9.62 o
   5   8  15        0.44       -7.40      7.40 o
   6   8  15        2.78        4.87     10.68 o
  -8   9  15       56.37       51.22      8.29 o
  -7   9  15        4.14        0.80      6.11 o
  -6   9  15        3.28        4.73      7.51 o
  -5   9  15       10.62       18.65      6.61 o
  -4   9  15        0.45       -1.39      4.20 o
  -3   9  15        0.59        1.10      4.05 o
  -2   9  15        5.77       -5.68      6.79 o
  -1   9  15        4.80        0.74      5.05 o
   0   9  15       35.72       51.95      7.24 o
   1   9  15        2.10       -1.53      5.11 o
   2   9  15       50.37       54.24      7.25 o
   3   9  15       18.23       16.83      8.59 o
   4   9  15       31.65       28.42      9.29 o
   5   9  15       38.74       47.99     10.57 o
   6   9  15        5.71        4.28      8.77 o
  -8  10  15       10.46       24.24      7.48 o
  -7  10  15        0.53       -3.47      5.94 o
  -6  10  15       15.44        8.39     11.32 o
  -5  10  15       47.21       43.57      9.39 o
  -4  10  15       33.53       42.38      6.34 o
  -3  10  15       75.52       80.64      6.62 o
  -2  10  15       24.41       19.74      5.00 o
  -1  10  15       12.14        1.16      5.47 o
   0  10  15       76.80       91.62      7.98 o
   1  10  15       16.82       29.38      7.44 o
   2  10  15       57.40       35.66      6.92 o
   3  10  15        2.35        1.93      7.64 o
   4  10  15       30.30       37.20     10.05 o
   5  10  15        0.05       -2.98      7.73 o
  -7  11  15        1.75       -6.55      8.63 o
  -6  11  15        2.33       -6.12      6.12 o
  -5  11  15       14.40       13.34      7.02 o
  -4  11  15       17.85       18.47      8.16 o
  -3  11  15       15.74       16.62      6.54 o
  -2  11  15       13.24       16.52      5.20 o
  -1  11  15        1.19        4.53      5.53 o
   0  11  15       78.98       80.23      8.47 o
   1  11  15       10.12        6.60      5.91 o
   2  11  15        8.03        2.12      5.71 o
   3  11  15       16.46        9.19      8.90 o
   4  11  15        0.00       -5.39      8.06 o
   5  11  15        0.98       -2.37      8.61 o
  -7  12  15      158.89      180.08     12.89 o
  -6  12  15        0.41        2.97      7.17 o
  -5  12  15       25.43       41.92      8.29 o
  -4  12  15       67.97       70.06      8.59 o
  -3  12  15      100.69      112.40      7.73 o
  -2  12  15       63.76       59.64      6.50 o
  -1  12  15       37.91       36.30      5.89 o
   0  12  15        0.56        0.32      5.59 o
   1  12  15        4.12        4.87      5.85 o
   2  12  15        2.33       -5.66      5.66 o
   3  12  15        1.51       14.60      8.25 o
   4  12  15       15.70       19.28      9.63 o
  -6  13  15       14.94        8.69      7.86 o
  -5  13  15       33.00       29.72      9.30 o
  -4  13  15        3.30        2.82      7.01 o
  -3  13  15       42.83       44.26      6.38 o
  -2  13  15        0.71       -1.56      4.90 o
  -1  13  15        4.04        5.25      4.91 o
   0  13  15       32.63       35.26      8.90 o
   1  13  15        8.69       13.13      6.33 o
   2  13  15        0.38        4.37      6.92 o
   3  13  15       25.27       19.83     10.99 o
   4  13  15       20.55       45.36     13.78 o
  -6  14  15       73.32       92.07     14.21 o
  -5  14  15        0.21        9.37      7.29 o
  -4  14  15        3.55        3.73      7.22 o
  -3  14  15       26.58       26.96      6.25 o
  -2  14  15       36.83       42.85      6.37 o
  -1  14  15        0.16        1.80      5.06 o
   0  14  15        7.08        6.50      6.69 o
   1  14  15      125.00      148.66     14.19 o
   2  14  15        1.82       -4.96      6.76 o
   3  14  15        0.82       -1.00      8.37 o
  -5  15  15        0.25       -1.39      7.59 o
  -4  15  15       16.30       29.32      8.28 o
  -3  15  15        0.04       -4.46      7.33 o
  -2  15  15       93.40      123.82      8.55 o
  -1  15  15        1.30       -5.54      5.54 o
   0  15  15        0.03        4.71      6.14 o
   1  15  15        1.37       11.76      6.83 o
   2  15  15       30.99       46.61     11.25 o
  -4  16  15       43.79       54.38     12.74 o
  -3  16  15       18.68       13.83     10.30 o
  -2  16  15       18.37       29.50      6.53 o
  -1  16  15        1.43        4.05      6.27 o
   0  16  15        2.35       -2.45      6.37 o
   1  16  15       10.06       17.72      8.28 o
  -2  17  15       18.06       19.22      9.78 o
  -1  17  15        7.59       15.72      6.87 o
  -8   0  16        3.46        8.94     10.89 o
  -6   0  16       36.41       36.97     13.88 o
  -4   0  16       11.72       -3.85      6.61 o
  -2   0  16        2.74       -4.75      6.76 o
   0   0  16      394.62      428.36     20.57 o
   2   0  16       36.67       52.19     10.06 o
   4   0  16      111.03       96.34     17.14 o
   6   0  16      152.28      195.84     22.77 o
  -9   1  16        0.94       -7.62      7.62 o
  -8   1  16       51.07       43.59      9.55 o
  -7   1  16        0.08       -3.22      7.80 o
  -6   1  16        4.63       -8.48      9.20 o
  -5   1  16        2.92        5.88      8.20 o
  -4   1  16       48.86       57.35      6.87 o
  -3   1  16        4.89        8.72      5.00 o
  -2   1  16       97.82       96.43      8.01 o
  -1   1  16       31.69       32.60      6.39 o
   0   1  16        3.80        6.66      7.51 o
   1   1  16       75.41       94.56      8.17 o
   2   1  16       29.56       54.61      7.35 o
   3   1  16       71.38       83.22     11.33 o
   4   1  16       15.37       32.33      9.46 o
   5   1  16        6.96       12.79     16.33 o
   6   1  16       90.23      111.66     13.46 o
  -9   2  16        2.27       11.34      9.05 o
  -8   2  16        0.16        0.13     12.99 o
  -7   2  16       11.09       11.95      9.01 o
  -6   2  16        4.80       -7.88      7.88 o
  -5   2  16        0.11        8.12      8.21 o
  -4   2  16        7.22        6.05      4.96 o
  -3   2  16        1.45       -0.73      4.70 o
  -2   2  16        0.77        1.13      4.97 o
  -1   2  16       10.95       12.99      5.90 o
   0   2  16       73.77       61.41      7.15 o
   1   2  16        2.32       -3.45      5.42 o
   2   2  16       11.25       12.72      6.60 o
   3   2  16        9.29       16.07      8.63 o
   4   2  16       23.52       14.64      8.37 o
   5   2  16        0.24       -7.12      7.12 o
   6   2  16       27.76       45.73     14.01 o
  -8   3  16        1.13        6.73      8.11 o
  -7   3  16        7.77       -3.65      7.94 o
  -6   3  16        0.49       -0.30      7.90 o
  -5   3  16       18.91       29.48      9.80 o
  -4   3  16       16.56       14.79      5.42 o
  -3   3  16        0.00       -5.28      5.28 o
  -2   3  16        7.93        8.04      5.16 o
  -1   3  16       11.53       15.80      6.12 o
   0   3  16       21.88       19.44      5.90 o
   1   3  16        0.11       -2.92      6.26 o
   2   3  16      142.06      131.25      9.27 o
   3   3  16       10.76        3.71      9.44 o
   4   3  16        1.15        2.15      8.08 o
   5   3  16        8.93       12.54     15.41 o
   6   3  16       55.84       55.63     11.28 o
  -8   4  16        0.47       -6.78      6.78 o
  -7   4  16       81.47       82.02     12.81 o
  -6   4  16        2.28        9.25      9.10 o
  -5   4  16       12.90       -0.67     17.28 o
  -4   4  16       24.03       34.20      6.17 o
  -3   4  16        0.89        6.43      5.05 o
  -2   4  16       35.79       40.85      6.64 o
  -1   4  16      105.78      109.65      8.44 o
   0   4  16       21.71       12.04      5.99 o
   1   4  16       65.81       65.91      7.79 o
   2   4  16       19.87       11.67      6.27 o
   3   4  16      194.74      215.67     30.00 o
   4   4  16        1.82        3.51      7.88 o
   5   4  16        3.58       -6.01      7.94 o
   6   4  16        4.67       -8.68     15.67 o
  -8   5  16       15.03       25.17      9.26 o
  -7   5  16       10.84       12.46      9.19 o
  -6   5  16        0.90       12.00      8.70 o
  -5   5  16       36.41       65.01     15.09 o
  -4   5  16       21.81       13.60      5.71 o
  -3   5  16       19.60       15.87      5.53 o
  -2   5  16        0.07        1.83      6.52 o
  -1   5  16       10.77       10.32      5.72 o
   0   5  16       23.06       15.57      5.97 o
   1   5  16       57.48       47.21      7.13 o
   2   5  16        3.91       -1.52      5.19 o
   3   5  16       29.73       35.64      9.39 o
   4   5  16      100.56       97.03     12.55 o
   5   5  16        0.65        8.69      8.59 o
  -8   6  16        0.84        3.14      8.12 o
  -7   6  16       38.85       37.47     10.55 o
  -6   6  16        0.45        7.14     13.46 o
  -5   6  16       47.72       44.85     21.01 o
  -4   6  16       98.59      110.77     11.61 o
  -3   6  16       16.91       26.00      6.14 o
  -2   6  16        0.10       -4.74      4.74 o
  -1   6  16       83.32       85.65      8.06 o
   0   6  16        2.78        9.83      5.77 o
   1   6  16       35.36       33.22      6.84 o
   2   6  16        0.55       -5.28      5.28 o
   3   6  16      168.87      162.79     14.35 o
   4   6  16        3.02        1.33      8.01 o
   5   6  16        0.16       -8.01      8.01 o
  -8   7  16        5.65        1.52      6.09 o
  -7   7  16        1.34       -5.51      9.18 o
  -6   7  16        1.24       -8.42      8.42 o
  -5   7  16        1.33       -6.41      7.67 o
  -4   7  16       34.29       25.08      7.50 o
  -3   7  16       44.44       34.83      7.66 o
  -2   7  16        3.31       -5.12      5.12 o
  -1   7  16        3.13       -3.39      5.25 o
   0   7  16        0.14       -4.92      4.92 o
   1   7  16       11.84        6.72      7.14 o
   2   7  16        0.20        1.04      5.53 o
   3   7  16        8.10        6.65      8.71 o
   4   7  16       16.92        6.99     13.52 o
   5   7  16        9.47        0.43      8.56 o
  -7   8  16        5.23       -0.06      6.64 o
  -6   8  16        1.92        3.82      8.95 o
  -5   8  16       22.79       18.27      8.79 o
  -4   8  16      161.53      185.75     11.94 o
  -3   8  16        7.55       -0.25      5.34 o
  -2   8  16       13.03       13.13      5.76 o
  -1   8  16       19.04       21.76      6.26 o
   0   8  16       36.06       38.98      7.10 o
   1   8  16       10.66        8.96      5.95 o
   2   8  16        0.52       -0.49      5.74 o
   3   8  16      104.89      103.51     15.04 o
   4   8  16       28.63       15.64      9.36 o
   5   8  16        0.51        2.99      8.86 o
  -7   9  16       16.49       19.56      7.78 o
  -6   9  16        8.08        2.95      9.23 o
  -5   9  16       38.38       41.85     12.49 o
  -4   9  16        6.63       27.94      8.77 o
  -3   9  16        0.45       -1.26      5.50 o
  -2   9  16        1.07       -0.40      5.55 o
  -1   9  16        1.31       -3.97      5.44 o
   0   9  16        0.31        1.89      5.33 o
   1   9  16        0.10       -5.31      5.31 o
   2   9  16       17.72       24.33      8.10 o
   3   9  16        7.30       13.06      8.63 o
   4   9  16        3.93       -6.81     12.41 o
  -7  10  16       90.51      105.83     10.71 o
  -6  10  16        0.45        4.46      6.62 o
  -5  10  16        1.29        8.13     12.28 o
  -4  10  16       19.61       28.44     10.31 o
  -3  10  16        0.01        0.42      5.39 o
  -2  10  16       16.24       16.33      6.04 o
  -1  10  16        4.03        3.16      5.59 o
   0  10  16       22.95       24.19      6.68 o
   1  10  16        0.00       -3.66      5.77 o
   2  10  16        0.13       -6.32      6.32 o
   3  10  16        0.23       -8.52      8.52 o
   4  10  16       14.69       -1.69      8.50 o
  -6  11  16        0.12       -4.14      6.58 o
  -5  11  16        1.43        9.66      9.59 o
  -4  11  16        0.29       -1.12      8.66 o
  -3  11  16        1.62        7.27      5.96 o
  -2  11  16        0.49       -0.43      5.67 o
  -1  11  16       50.53       51.57      7.63 o
   0  11  16        0.80       -1.73      5.79 o
   1  11  16        5.62       -5.20      5.83 o
   2  11  16        2.80       -2.52      6.64 o
   3  11  16       26.94       21.99      8.98 o
  -6  12  16       13.95       20.72     11.99 o
  -5  12  16       29.72       39.69      8.81 o
  -4  12  16        9.08        6.46      9.10 o
  -3  12  16       47.03       67.89      8.26 o
  -2  12  16        0.00        4.94      6.41 o
  -1  12  16        3.31       -3.28      5.68 o
   0  12  16        1.33       -3.94      6.01 o
   1  12  16        2.69       -5.57      5.57 o
   2  12  16        1.23       -7.27      7.27 o
   3  12  16        1.56       14.78      9.54 o
  -5  13  16        0.62       -5.47      6.95 o
  -4  13  16        0.20       -8.23      8.23 o
  -3  13  16       18.70       14.80     10.55 o
  -2  13  16        3.72       -0.49      6.01 o
  -1  13  16      108.94      126.49      9.91 o
   0  13  16       14.75       23.07      7.22 o
   1  13  16        1.46        4.03      6.05 o
   2  13  16       28.89       27.48     10.52 o
  -4  14  16        1.94        7.93      7.54 o
  -3  14  16       33.13       24.89      8.44 o
  -2  14  16        6.11       16.60      7.10 o
  -1  14  16        0.02       -2.98      6.11 o
   0  14  16       31.75       20.53      7.27 o
   1  14  16       37.57       37.23     11.09 o
  -2  15  16       18.83       18.29      7.32 o
  -1  15  16        0.25       -8.31      8.31 o
  -7   0  17       17.28       10.47     13.94 o
  -5   0  17       29.02        4.36     12.52 o
  -3   0  17        2.45        8.67      7.90 o
  -1   0  17      203.22      233.04     16.28 o
   1   0  17       55.37       93.78     14.44 o
   3   0  17      102.40      106.60     18.77 o
   5   0  17        3.73        1.68     12.20 o
  -8   1  17        3.54        3.71      8.19 o
  -7   1  17       20.78       11.41      9.81 o
  -6   1  17       25.74       26.15     10.10 o
  -5   1  17        6.09       10.48      9.23 o
  -4   1  17       62.45       68.31      9.05 o
  -3   1  17        5.24        4.19      6.23 o
  -2   1  17       34.77       36.29      7.09 o
  -1   1  17       71.26       83.99      8.33 o
   0   1  17        3.00       15.75      6.36 o
   1   1  17       31.07       42.11      8.26 o
   2   1  17       25.66       22.50      8.52 o
   3   1  17       99.81      101.67     19.17 o
   4   1  17        0.67        6.87      9.26 o
   5   1  17      196.28      243.23     17.70 o
  -7   2  17       20.72       10.43     11.04 o
  -6   2  17        2.10       17.13      9.72 o
  -5   2  17        1.98       -3.36      8.45 o
  -4   2  17       37.37       56.20      8.44 o
  -3   2  17        1.82        5.30      5.64 o
  -2   2  17       17.48       12.45      5.97 o
  -1   2  17        0.26       -3.39      5.30 o
   0   2  17        3.69        2.90      5.74 o
   1   2  17        0.00       19.59      6.41 o
   2   2  17       60.62       55.94      8.16 o
   3   2  17        1.42        7.01      9.14 o
   4   2  17        8.35       18.13      9.57 o
   5   2  17        1.86       -8.77      8.77 o
  -7   3  17       18.42       15.87     10.08 o
  -6   3  17       97.40      145.96     14.99 o
  -5   3  17       10.22       23.61      9.42 o
  -4   3  17        2.63        6.43      7.06 o
  -3   3  17       17.04       23.35      6.44 o
  -2   3  17       94.95       86.40      8.30 o
  -1   3  17        6.79       10.71      6.02 o
   0   3  17       15.40       14.96      6.43 o
   1   3  17        0.36       -1.42      5.70 o
   2   3  17       21.61       26.35      7.17 o
   3   3  17        0.14       -7.00      8.07 o
   4   3  17       29.36       27.29     18.06 o
  -7   4  17       25.55       43.75     11.47 o
  -6   4  17       50.06       65.32     12.29 o
  -5   4  17       23.58       47.35     10.90 o
  -4   4  17        6.19       18.15      7.38 o
  -3   4  17       10.82       15.97      5.99 o
  -2   4  17       10.52        8.57      5.64 o
  -1   4  17        2.00       -0.13      5.75 o
   0   4  17        2.55        2.01      5.67 o
   1   4  17       16.38       13.53      6.34 o
   2   4  17      247.62      241.67     13.81 o
   3   4  17        0.36       20.28      9.26 o
   4   4  17       26.55       21.58     10.23 o
  -7   5  17       16.10       21.81     10.37 o
  -6   5  17       12.26       16.65     10.37 o
  -5   5  17       14.83       27.54     10.58 o
  -4   5  17        4.15        1.64     10.19 o
  -3   5  17       16.71       20.48      6.37 o
  -2   5  17       81.81       80.81     10.16 o
  -1   5  17        9.91       -4.06      5.62 o
   0   5  17        7.96        3.76      5.91 o
   1   5  17       35.20       24.78      6.75 o
   2   5  17        4.09       10.27      7.60 o
   3   5  17        0.09       -3.61      7.94 o
   4   5  17       75.29       74.63     12.18 o
  -7   6  17       19.94       19.16     10.62 o
  -6   6  17        2.78       -5.52      8.99 o
  -5   6  17       36.88       42.77     11.34 o
  -4   6  17        0.00       -3.84      8.49 o
  -3   6  17        3.21       -3.59      5.56 o
  -2   6  17       69.90       65.86      7.95 o
  -1   6  17        0.27       -1.21      5.63 o
   0   6  17        8.92        4.19      5.99 o
   1   6  17        0.00        1.07      5.93 o
   2   6  17      110.55      128.19     11.27 o
   3   6  17        1.80        3.88      8.67 o
   4   6  17        0.15        6.54      8.40 o
  -7   7  17       14.66       15.06     15.36 o
  -6   7  17        3.20       -0.81      9.46 o
  -5   7  17        7.78        7.57      9.59 o
  -4   7  17        1.43       -8.17     11.96 o
  -3   7  17       19.01       28.03      6.94 o
  -2   7  17        0.06       -5.38      5.38 o
  -1   7  17       15.96       11.44      6.35 o
   0   7  17        1.53        5.48      6.08 o
   1   7  17       46.30       51.35      7.87 o
   2   7  17        4.07        0.24      8.70 o
   3   7  17        0.19        5.69      9.31 o
   4   7  17       17.04       25.20     10.19 o
  -6   8  17       16.82       24.07     10.71 o
  -5   8  17       22.49       26.34     10.47 o
  -4   8  17       19.88       21.57     10.49 o
  -3   8  17       14.41       14.33      6.35 o
  -2   8  17       76.88       76.96      8.22 o
  -1   8  17        4.94       -2.00      5.51 o
   0   8  17        5.30       10.19      7.26 o
   1   8  17       24.18       17.49      9.74 o
   2   8  17        0.00       -8.20      8.20 o
   3   8  17       45.28       40.78     10.91 o
  -6   9  17        0.41       -5.49      9.20 o
  -5   9  17       12.74       27.21     21.90 o
  -4   9  17        5.69        8.72      9.79 o
  -3   9  17       22.45       24.04      6.93 o
  -2   9  17       18.45        0.39      5.89 o
  -1   9  17       24.79       35.33      7.31 o
   0   9  17       15.85       10.61      6.70 o
   1   9  17       23.95       26.11      7.25 o
   2   9  17        0.03       -0.61     15.46 o
   3   9  17        0.55       -5.97      8.65 o
  -5  10  17        5.20       18.38     10.54 o
  -4  10  17        1.97       -1.98      8.79 o
  -3  10  17        0.10        6.74      6.23 o
  -2  10  17        0.51       -3.65      5.77 o
  -1  10  17        5.15       -1.32      6.66 o
   0  10  17        0.19        1.25      9.49 o
   1  10  17       45.29       39.01      7.68 o
   2  10  17        7.83      -10.02     10.02 o
  -4  11  17       62.59       64.24     12.61 o
  -3  11  17        9.99       14.83      7.89 o
  -2  11  17       25.81       37.00      7.62 o
  -1  11  17        1.00        2.29      6.28 o
   0  11  17       14.00       11.41      9.93 o
   1  11  17        5.43       -5.25      7.74 o
   2  11  17        3.57       -8.42      8.42 o
  -3  12  17        5.07       14.93      8.14 o
  -2  12  17        0.84       13.04      6.77 o
  -1  12  17       42.14       47.13      8.17 o
   0  12  17        0.37       -5.25      6.47 o
   1  12  17       27.14       24.27     10.42 o
  -6   0  18       40.88       60.74     17.72 o
  -4   0  18        0.03       -1.10     12.15 o
  -2   0  18        5.67        6.74      9.76 o
   0   0  18      145.36      195.78     16.15 o
   2   0  18        0.06        6.42     13.25 o
  -6   1  18        1.60       -0.92      9.65 o
  -5   1  18       19.85       16.47     10.31 o
  -4   1  18       31.20       17.45     12.17 o
  -3   1  18        9.91        4.27      6.26 o
  -2   1  18        1.10        6.26      5.97 o
  -1   1  18        7.28        8.16      6.04 o
   0   1  18        5.90        2.83      6.47 o
   1   1  18       31.95       43.22      7.90 o
   2   1  18       36.82       32.81     10.73 o
   3   1  18        2.61       -8.43     12.44 o
  -6   2  18       15.05       15.04     18.96 o
  -5   2  18        8.94        3.96      9.31 o
  -4   2  18       26.73       20.71     10.04 o
  -3   2  18       33.80       38.10      7.37 o
  -2   2  18        6.35        3.81      8.71 o
  -1   2  18        2.48        3.55      6.17 o
   0   2  18        1.05        0.34      6.37 o
   1   2  18       58.74       54.26      7.95 o
   2   2  18       27.24       42.39     11.56 o
   3   2  18        0.00      -15.46     15.46 o
  -6   3  18        5.69        4.79     22.38 o
  -5   3  18        4.05        5.77      9.67 o
  -4   3  18        1.94        2.75      9.28 o
  -3   3  18       27.26       14.61      6.53 o
  -2   3  18        0.21       -2.05      5.92 o
  -1   3  18       27.12       16.37      6.65 o
   0   3  18       93.61       96.22     11.38 o
   1   3  18        3.80       12.74      6.58 o
   2   3  18      191.03      219.89     17.16 o
   3   3  18        0.03       -4.44      8.93 o
  -6   4  18       40.63       62.03     20.64 o
  -5   4  18        1.24        6.25     10.11 o
  -4   4  18       11.36       17.73     10.37 o
  -3   4  18        6.48       -2.67      5.91 o
  -2   4  18        1.30        6.82      8.22 o
  -1   4  18        0.35       -3.86      5.69 o
   0   4  18        0.00       -2.55      6.03 o
   1   4  18       15.62       21.92      7.13 o
   2   4  18        5.49       13.08     13.12 o
   3   4  18       14.11       26.97     10.66 o
  -5   5  18       11.80       10.64     10.05 o
  -4   5  18        0.40       -5.03      8.95 o
  -3   5  18        7.64        8.63      6.51 o
  -2   5  18        0.00        3.14      6.08 o
  -1   5  18        2.07        5.50      6.32 o
   0   5  18       23.21       34.14      7.46 o
   1   5  18        0.02       -6.35      6.35 o
   2   5  18       46.73       42.01     11.34 o
  -5   6  18       64.14       80.43     15.33 o
  -4   6  18        2.52        6.76     10.08 o
  -3   6  18       25.85       15.69      6.70 o
  -2   6  18       11.14       11.44      6.61 o
  -1   6  18        0.90        2.43      6.63 o
   0   6  18       34.11       35.68      7.74 o
   1   6  18       47.96       60.65     16.64 o
   2   6  18        9.27       15.64     16.99 o
  -5   7  18       29.00       51.98     12.57 o
  -4   7  18        5.59       14.02     10.21 o
  -3   7  18       47.99       62.57      9.09 o
  -2   7  18        0.08       -5.57      5.62 o
  -1   7  18        8.21        8.02      6.46 o
   0   7  18        4.96       -7.89      8.20 o
   1   7  18        2.84        4.50      6.67 o
   2   7  18        5.81       -4.01      8.88 o
  -4   8  18       18.32        1.02     15.38 o
  -3   8  18        4.74       -6.92      7.17 o
  -2   8  18        6.60        8.43      6.63 o
  -1   8  18        8.72        4.01      6.42 o
   0   8  18        0.06       -5.68      5.68 o
   1   8  18       11.80        4.39      8.07 o
  -3   9  18        8.08        6.09      7.61 o
  -2   9  18        2.80       10.01      7.78 o
  -1   9  18        0.06        4.79      6.59 o
   0   9  18        2.47       -1.69      6.60 o
  -3   0  19       25.12       22.47     15.38 o
  -1   0  19        8.73        7.73      9.62 o
   1   0  19       49.36       32.45     16.30 o
  -4   1  19        0.05       12.30     10.88 o
  -3   1  19        9.34       19.47      7.03 o
  -2   1  19        0.87       -0.08      6.39 o
  -1   1  19        3.52       -3.22      6.32 o
   0   1  19       10.86       18.08      7.15 o
   1   1  19        0.08       -5.45      9.10 o
  -4   2  19        6.34       -7.70     10.04 o
  -3   2  19       10.04       19.50      7.51 o
  -2   2  19        0.97        0.54      6.19 o
  -1   2  19        8.28        2.42      6.51 o
   0   2  19        4.56        1.15      6.70 o
  -3   3  19        7.98       16.77      9.11 o
  -2   3  19        3.54       -2.77      9.21 o
  -1   3  19        4.89        7.77      6.87 o
   0   3  19        3.46        4.84      6.86 o
  -3   4  19        8.75        8.68      7.91 o
  -2   4  19        4.44       -5.83      8.62 o
  -1   4  19        6.14        4.19      6.71 o
   0   4  19        6.54        5.78      6.87 o
  -2   5  19        0.65       -5.91      5.91 o
  -1   5  19        0.05       -0.10      6.52 o
 
